# Supplementary material for: Deep cryptic diversity in the Craugastor podiciferus Species Group (Anura: Craugastoridae) of Isthmian Central America revealed by mitochondrial and nuclear data
Source: PeerJ. 2025 Jan 17;13:e18212. doi: 10.7717/peerj.18212 (PMC11745134; doi:10.7717/peerj.18212)
Supplement: Supplemental Information 3 [file peerj-13-18212-s003.zip]

Archive with 2 entries (2 files):
- Sequences/mtDNA_alignment_Cpodiciferus.nex
- Sequences/nuDNA_alignment_Cpodiciferus.phy
