# Supplementary material for: Deep cryptic diversity in the Craugastor podiciferus Species Group (Anura: Craugastoridae) of Isthmian Central America revealed by mitochondrial and nuclear data
Source: PeerJ. 2025 Jan 17;13:e18212. doi: 10.7717/peerj.18212 (PMC11745134; doi:10.7717/peerj.18212)
Supplement: Supplemental Information 3 [file peerj-13-18212-s003.zip › Sequences/mtDNA_alignment_Cpodiciferus.nex]

#NEXUS
[written Sun Jun 25 22:03:05 CST 2023 by Mesquite  version 3.03 (build 702) at iMac-de-Erick.local/127.0.0.1]

BEGIN TAXA;
	TITLE Taxa;
	DIMENSIONS NTAX=97;
	TAXLABELS
		'SMR1265_Cloki' CRARC0176_Cbras AJC0240_Cper_Cat EAP0348_Cper_Tau EAP0586_Cper_Sur EAP0626_Cgab_Alt UCR21863_Cgab_SV UCR21864_Cgab_SV EAP0345_Cste_UCR Cste_UCR21007 Cste_UCR20907 CRARC0148_Cste_SR CRARC0266_Cpod UCR21494_Cste_PB EAP0506_Cste_RC EAP0514_Cste_PN EAP0524_Cste_Mat EAP0244_Cstej EAP0417_Cstej Csp_UCR20352 Cste_UCR20346 AJC0491_Ctil_Ra EAP0555_Ctil_Bij UCR20600_Ctil_RF Csp_UCR21149 Csp_UCR21152 EAP0377_Crea_Dia GK0158_Clau_SN MVZ263735_Clau_IO LDW12420_Clau_Tap Cbra_UCR20559 UCR20951_Cbra_Nec EAP0406_Cbra_SM EAP0558_Cbra_Gua CRARC0047_Cud_Chi CRARC0048_Cud_Chi EAP0754_CspVer Cbra_USNM572220 Cbra_USNM572223 Cbra_USNM572222 Cbra_MVUP1841 Cbra_USM572221 Cbra_MVUP1803 AJCO190_Cbra_For AH0513_Cbra_RCl Cbra_AJC1960 Cbra_AJC1921 Cbra_CH6808 Cbra_UCR21122 S17_14 EAP0583_Ccar_Bri Cper_UCR20050 Cper_UCR20052 UCR20150_Cbra_FM EAP0534_Cud_Tap EAP0593_Cud_MV CRARC0245_Cud EAP0540_Cud_Cas AH0128_Cpo_Jur EAP0303_Cpo_Uty EAP0674_Cpo_Hak AH483 AH0045_Cpo_Nev UCR20389_Cpod EAP0624_Cpo_Alt AH122_Cpod AH078_Cpod AH0239_Cpo_Bar EAP0817_Cpod EAP0605_Cpo_Chu Cpod_UCR20992 CRARC0012 EAP0338_Cpo_Emp EAP0331 Cpod_UCR19860 Cpod_UCR19856 Cpod_UCR19862 Cpod_UCR19853 EAP0810_Cpod AH0518_Cpo_Cha FMH257651 EAP0294 UCR16361 SJA23719_Cpod SJA23721_Cpod EAP0365_Cpo_PB EAP0363_Cpod UCR16353_Cpod CRARC0247_Cpod SJA23723_Cpod EAP0265 UCR16585 AJC0553_Csp CRARC0228_Cund_Rve EAP0275_Cstej EAP0509_Cpod EAP0590_Cpod 
	;

END;


BEGIN CHARACTERS;
	TITLE  Character_Matrix;
	DIMENSIONS  NCHAR=1216;
	FORMAT DATATYPE = DNA GAP = - MISSING = ?;
	MATRIX
	'SMR1265_Cloki'     CGCCTCTTGCA--CCCATAAGAGGTCTAGCCTGCCCAGTGACCCGATTCAACGGCCGCGGTATACTAACCGTGCAAAGGTAGCACAATCACTTGTCTCTTAAATAGAGACTTGTATGAATGGCATCACGAGGACTTAACTGTCTCCCCTAATCTATCAGTGAAACTAATCCCCCTGTGAAAAAGCAGGAATTAACCTACAAGACGAGAAGACCCCATGGAGCTTTAAATAATGTAACACCTGCCCACTCC------------AAACATTAACCTACGGCACTATGACTACAAATTTTAGGTTGGGGTGACCACGGAGAAAA-CAAACCCCCCATGCTGCGAGCTTCCCACTTAAATCCAAGAGCTTCAACTCCAAGAATCATTAAATTGACAT-ATTGACCCAA-TATTTGATCAACGAAACAAGTTACCCTGGGGATAACAGCGCCATCCACTTCAAAAGTACATATTGACAAGTGGGATTACGACCTCGATGTTGGATCAGGATATCCAAGTGGTGCAGCCGCTACTAAAGGTTTGTTTGTTCAACAATTAAAATCC????????????????????GGCCTGGGCCGGCATGGTCGGCACTGCCCTCAGCTTGCTCATCCGAGCTGAACTCACCCAACCGGGCTCCCTCCTAGGGGACGACCAAATTTACAACGTGATTGTCACAGCCCATGCTTTCGTAATAATCTTCTTCATAGTTATACCAATCATGATTGGGGGCTTCGGAAACTGACTAGTCCCCTTGATGATCGGGGCACCAGACATGGCATTTCCGCGAATGAACAATATGAGCTTCTGACTTCTCCCCCCTTCATTCATCCTCTTATTGGCTTCTGCCGGGGTGGAGGCAGGAGCCGGCACGGGGTGGACAGTTTACCCGCCCCTAGCAGCCAACCTTGCCCATGCCGGCCCATCAGTTGACCTTACCATCTTCTCCCTTCATCTAGCAGGGGTCTCATCAATCCTGGGTGCAATCAACTTTATCACAACTATCCTCAACATGAAGCCCCCCGCTTTCACACAATACCAGACACCCCTGTTTGTATGGTCTGTGCTTATCACCGCCGTACTGTTACTTCTCTCCCTTCCAGTCCTTGCTGCTGGAATTACCATGCTCTTAACGGACCGAAATTTAAATACCACCTTTTTTGATCCTGCGGGCGGGGGAG??????????????????????????
	CRARC0176_Cbras     CGCCTCTCGCAT-CTCATAAGAGGTCTAGCCTGCCCAGTGACTTTATTCAACGGCCGCGGTACACTAACCGTGCAAAGGTAGCATAATCACTTGTCTCTTAAATAGGGACCTGTATGAACGGCATCACGAGGATTTTACTGTCTCCCCCCACCAATCAGTGAAACTAATCCCCCTGTGAAAAAGCAGGAGTATATATACAAGACGAGAAGACCCTATGGAGCTTAAAATT-AATAACACTTACTACTTCCCTTA---------AACATAATCACTTAGTATCGTGCTTACACATTTTCGGTTGGGGTGACCCCGGAGTAAAGCCTAACCTCCACGCTG-------------TATATTTAAGAACCACCATTCTATCAATCAATAAATTGACAT-ATTGACCCAAAAACTTGATCAACGAACTAAGTTACCCTAGGGATAACAGCGCCATCCACTTCAAGAGTACATATCAACAAGTGGGCTTACGACCTCGATGTTGGATCAGGATCCCCCAGTGGTGCAGTCGCTACTAAAGGTTTGTTTGTTCAACAATTAAAATCC?????????????????????????????????????????????????????????????????????????????????????????????????????????????????????????????????????????????????????????????????????????????????????????????????????????????????????????????????????????????????????????????????????????????????????????????????????????????????????????????????????????????????????????????????????????????????????????????????????????????????????????????????????????????????????????????????????????????????????????????????????????????????????????????????????????????????????????????????????????????????????????????????????????????????????????????????????????????????????????????????????????????????
	AJC0240_Cper_Cat    CGCCTCTTGCAC-CCCATAAGAGGTCTAGCCTGCCCAGTGACTCTATTCAACGGCCGCGGTACACTAACCGTGCAAAGGTAGCATAATCATTTGTCTCTTAAATAGGGACCTGTATGAACGGCATCACGAAGATTTTACTGTCTCCCCTCACCAATCTGTGAAACTAATCTCCCTGTGAAAAAGCAGGGATACAAATACAAGACGAGAAGACCCTGTGGAGCTTAAAACT-AGTAACACTTGCTTGACCCTTAA--------AAACATAACCACCCAGCATTATGCTTACACCTTTTCGGTTGGGGTGACCTCGGAGAAAAATCAAACCTCCATGCTG-----------TTTATATTTAAGAACCTCAATTCCACAAATCATAAAATTGACAC-ATTGACCCAAACACTTGATCAACGAACTAAGTTACCCCAGGGATAACAGCGCCATCTACTTCAAGAGTACATATCGACAAGTGGGCTTACGACCTCGATGTTGGATCAGGATTTCCCAGTGGTGCAGTCGCTACTAAAGGTTTGTTTGTTCAACAATTAAAATCCACGCTATATCTGATTTTCGGGGCCTCAGCGGGGATAGCGGGTACTGCTCTGAGCCTCCTAATCCGAGCTGAACTGAGCCAACCTGGCCCCCTCCTCGGCAACGATCAGATTTATAACGTAATCGTTACAGCTCATGCTTTCGTAATAATCTTCTTTATGGTTATACCTATTATGATTGGCGGATTCGGAAACTGACTGATCCCCTTAATAATAGCAGCGCCAGATATAGCATTCCCTCGAATAAACAATATAAGCTTCTGACTCCTCCCTCCCTCATTTGCTCTTTTACTGGCTTCTGCTGGACTTGAAGCAGGTGCTGGAACAGGCTGAACAGTTTATCCCCCTCTGGCTGCCAACATTGCCCATGCCGGACCATCCGTTGACCTCACTATTTTCTCCCTCCATCTCGCAGGTATCTCTTCAATCTTAGGCGCAATTAACTTTATCACAACGATTCTTAACATGAAACTTCCTTCATTTACCTATTACCAAATTCCTCTGTTTATTTGATCCGTTTTAGTTACCGCTGTACTTCTACTTCTATCCCTTCCTGTCCTTGCTGCCAGTATTACCATACTACTCACAGACCGAAACTTAAATACTTCATTCTTCGACCCCGCAGGAGGGGGGGACCCCATCCTTTACCAGCATCTATTC
	EAP0348_Cper_Tau    CGCCTCTTGCAC-CCCATAAGAGGTCTAGCCTGCCCAGTGACTCTATTCAACGGCCGCGGTACACTAACCGTGCAAAGGTAGCATAATCATTTGTCTCTTAAATAGGGACCTGTATGAACGGCATCACGAAGATTTTACTGTCTCCCCTCACCAATCTGTGAAACTAATCTCCCTGTGAAAAAGCAGGGATACAAATACAAGACGAGAAGACCCTGTGGAGCTTAAAACT-AGTAACACTTGCTTGACCCTTAA--------AAACATAACCACCCAGCATTATGCTTACACCTTTTCGGTTGGGGTGACCTCGGAGAAAAATCAAACCTCCATGCTG-----------TTTATATTTAAGAACCTCAATTCCACAAATCATAAAATTGACAC-ATTGACCCAAACACTTGATCAACGAACTAAGTTACCCCAGGGATAACAGCGCCATCTACTTCAAGAGTACATATCGACAAGTGGGCTTACGACCTCGATGTTGGATCAGGATTTCCCAGTGGTGCAGTCGCTACTAAAGGTTTGTTTGTTCAACAATTAAAATCCACGCTATATCTGATTTTCGGGGCCTGAGCGGGGATAGCGGGTACTGCTCTGAGCCTCCTAATCCGAGCTGAACTGAGCCAACCTGGCCCCCTCCTCGGCAACGATCAGATTTATAACGTAATCGTTACAGCTCATGCTTTCGTAATAATCTTCTTTATGGTTATACCTGTTATGATTGGCGGATTCGGAAACTGACTGATCCCCTTAATAATAGCAGCGCCAGATATAGCATTCCCTCGAATAAACAATATAAGCTTCTGACTCCTCCCTCCCTCATTTGCTCTTTTACTGGCTTCTGCTGGACTTGAAGCAGGTGCTGGAACAGGCTGAACAGTTTATCCCCCTCTGGCTGCCAACATTGCCCATGCCGGACCATCCGTTGACCTCACTATTTTCTCCCTCCATCTCGCAGGTATCTCTTCAATCTTAGGCGCAATTAACTTTATCACAACGATTCTTAACATGAAACTTCCTTCATTTACCTATTACCAAATCCCTCTGTTTATTTGATCCGTTTTAGTTACCGCTGTACTTCTACTTCTATCCCTCCCTGTCCTTGCTGCCGGTATTACCATACTACTCACAGACCGAAACTTAAATACTTCGTTCTTCGACCCCGCAGGAGGGGGGGACCCCATCCTTTACCAACATCTATTC
	EAP0586_Cper_Sur    CGCCTCTTGCAC-CCCATAAGAGGTCTAGCCTGCCCAGTGATTCTATTCAACGGCCGCGGTACACTAACCGTGCAAAGGTAGCATAATCATTTGTCTCTTAAATAGGGACCTGTATGAACGGCATCACGAAGATTTTACTGTCTCCCCTCACCAATCTGTGAAACTAATCTCCCTGTGAAAAAGCAGGAATACAAATACAAGACGAGAAGACCCTGTGGAGCTTAAAACT-AGTAACACTTGCTCGACCCTTAA--------AAACATGACCACCCAGCATTATGCTTACACCTTTTCGGTTGGGGTGACCTCGGAGAAAAATCAAACCTCCATGCTG-----------TTTATATTTAAGAACCTCAGTTCCACAAATCATAAAATTGACAC-ATTGACCCAAACACTTGATCAACGAACTAAGTTACCCCAGGGATAACAGCGCCATCTACTTCAAGAGTACATATCGACAAGTGGGCTTACGACCTCGATGTTGGATCAGGATTCCCCAGTGGTGCAGTCGCTACTAAAGGTTTGTTTGTTCAACAATTAAAATCCACACTATATCTGATTTTTGGAGCCTGAGCGGGGATAGCGGGTACTGCTCTAAGCCTCCTAATCCGAGCTGAACTGAGCCAACCAGGCCCCCTCCTTGGCAGCGATCAGATTTATAACGTAATTGTCACAGCTCATGCTTTCGTAATAATTTTCTTTATGGTTATACCTGTTATGATTGGCGGATTCGGAAACTGACTGATCCCCTTAATAATAGCAGCGCCAGATATAGCGTTTCCTCGAATAAACAATATAAGCTTCTGACTCCTCCCTCCCTCATTTGCTCTTTTATTGGCTTCTGCTGGACTTGAAGCAGGTGCTGGAACAGGCTGAACAGTTTATCCCCCTCTAGCTGCCAACATTGCCCATGCCGGACCATCAGTCGACCTCACTATTTTCTCCCTCCATCTCGCAGGAATCTCTTCAATCTTAGGCGCAATTAACTTTATCACAACGATTCTTAACATGAAACTTCCTCCGTTTACCCAATACCAAATTCCCCTATTTATTTGATCCGTTTTAGTTACCGCTGTGCTTTTACTTCTATCCCTCCCCGTCCTTGCTGCCGGCATTACTATACTACTCACAGACCGAAACTTAAATACTTCATTCTTCGACCCCGCAGGAGGGGGGGACCCCATCCTTTACCAACACCTATTC
	EAP0626_Cgab_Alt    CGCCTCTTGCAC-CCCATAAGAGGTCTAGCCTGCCCAGTGACTCTATTCAACGGCCGCGGTACATTGACCGTGCAAAGGTAGCATAATCATTTGTCTCTTAAATAGGGACCTGTATGAACGGCATCACGAAGATTTTACTGTCTCCCCTCACCGATCTGTGAAACTAATCCCCCTGTGAAAAAGCAGGAATACAAATACAAGACGAGAAGACCCTGTGGAGCTTAAAACT-AGTAACACTTGCTTATCCTCCTA--------AAATATTCCCACTCAACATTATGCTTACACCTTTTCGGTTGGGGCAACCTTGGAGTAAAACAAAACCTCCACGCTG-----------TCTATATTTCAGAACCTCAATTCCACAAATCATTAAACTGACAC-ATTGACCCATACACTTGATCAACGAACTAAGTTACCCCAGGGATAACAGCGCCATCCACTTCAAGAGCACATATCGACAAGTGGGCTTACGACCTCGATGTTGGATCAGGATTCCCCAGCGGTGCAGTCGCTACTAAAGGTTTGTTTGTTCAACAATTAAAATCCACGCTGTACCTGATTTTCGGGGCCTGAGCAGGAATAGCCGGTACTGCCCTCAGTCTCTTGATCCGAGCCGAGCTAAGCCAACCCGGTTCCCTCCTCGGCAGCGATCAAATTTATAACGTGGTTGTTACAGCCCATGCTTTCGTAATGATCTTCTTTATGGTGATGCCCATCATAATCGGGGGATTTGGAAACTGACTGATCCCGCTGATAATCGCAGCACCCGATATAGCGTTCCCCCGAATAAATAATATAAGCTTCTGACTCCTCCCTCCCTCATTTGTCCTCCTATTAGCTTCAGCTGGACTTGAGGCAGGAGCTGGGACGGGTTGAACAGTTTATCCCCCCCTAGCTGCCAACATTGCCCATGCCGGACCATCTGTCGACCTTACTATTTTCTCCCTCCACCTCGCAGGTGTCTCTTCGATCTTGGGCGCAATTAACTTTATCACAACCATTCTTAATATGAAACTCCCTTCATTTACTCAGTACCAAATCCCCTTATTCGTCTGGTCCGTCTTGATTACTGCTGTCCTCTTACTTCTATCCCTTCCTGTCCTTGCTGCCGGAATTACTATATTACTCACAGACCGAAACTTAAATACTTCATTCTTCGACCCCTCGGGTGGGGGGGACCCCATCCTTTATCAACACCTGTTC
	UCR21863_Cgab_SV    CGCCTCTTGCAC-CCCATAAGAGGTCTAGCCTGCCCAGTGACTCTATTCAACGGCCGCGGTACATTGACCGTGCAAAGGTAGCATAATCATTTGTCTCTTAAATAGGGACCTGTATGAACGGCATCACGAAGATTTTACTGTCTCCCCTCACCGATCTGTGAAACTAATCCCCCTGTGAAAAAGCAGGAATACAAATACAAGACGAGAAGACCCTGTGGAGCTTAAAACT-AGTAACACTTGCTTATCCTCCTA--------AAATATTCCCACTCAACATTATGCTTACACCTTTTCGGTTGGGGCAACCTTGGAGTAAAACAAAACCTCCACGCTG-----------TCTATATTTCAGAACCTCAATTCCACAAATCATTAAACTGACAC-ATTGACCCATACACTTGATCAACGAACTAAGTTACCCCAGGGATAACAGCGCCATCCACTTCAAGAGCACATATCGACAAGTGGGCTTACGACCTCGATGTTGGATCAGGATTCCCCAGCGGTGCAGTCGCTACTAAAGGTTTGTTTGTTCAACAATTAAAATCCACGCTGTACCTGATTTTCGGGGCCTGAGCAGGAATAGCCGGTACTGCCCTCAGTCTCTTGATCCGAGCCGAGCTAAGCCAACCCGGTTCCCTCCTCGGCAGCGATCAAATTTATAACGTGGTTGTTACAGCCCATGCTTTCGTAATGATCTTCTTTATGGTGATGCCCATCATAATCGGGGGATTTGGAAACTGACTGATCCCGCTGATAATCGCAGCACCCGATATAGCGTTCCCCCGAATAAATAATATAAGCTTCTGACTCCTCCCTCCCTCATTTGTCCTCCTATTAGCTTCAGCTGGACTTGAGGCAGGAGCTGGGACGGGTTGAACAGTTTATCCCCCCCTAGCTGCCAACATTGCCCATGCCGGACCATCTGTCGACCTTACTATTTTCTCCCTCCACCTCGCAGGTGTCTCTTCGATCTTGGGCGCAATTAACTTTATCACAACCATTCTTAATATGAAACTCCCTTCATTTACTCAGTACCAAATCCCCTTATTCGTCTGGTCCGTCTTGATTACTGCTGTCCTCTTACTTCTATCCCTTCCTGTCCTTGCTGCCGGAATTACTATATTACTCACAGACCGAAACTTAAATACTTCATTCTTCGACCCCTCGGGTGGGGGGGACCCCATCCTTTATCAACACCTGTTC
	UCR21864_Cgab_SV    CGCCTCTTGCAC-CCCATAAGAGGTCTAGCCTGCCCAGTGACTCTATTCAACGGCCGCGGTACATTGACCGTGCAAAGGTAGCATAATCATTTGTCTCTTAAATAGGGACCTGTATGAACGGCATCACGAAGATTTTACTGTCTCCCCTCACCGATCTGTGAAACTAATCCCCCTGTGAAAAAGCAGGAATACAAATACAAGACGAGAAGACCCTGTGGAGCTTAAAACT-AGTAACACTTGCTTATCCTCCTA--------AAATATTCCCACTCAACATTATGCTTACACCTTTTCGGTTGGGGCAACCTTGGAGTAAAACAAAACCTCCACGCTG-----------TCTATATTTCAGAACCTCAATTCCACAAATCATTAAACTGACAC-ATTGACCCATACACTTGATCAACGAACTAAGTTACCCCAGGGATAACAGCGCCATCCACTTCAAGAGCACATATCGACAAGTGGGCTTACGACCTCGATGTTGGATCAGGATTCCCCAGCGGTGCAGTCGCTACTAAAGGTTTGTTTGTTCAACAATTAAAATCCACGCTGTACCTGATTTTCGGGGCCTGAGCAGGAATAGCCGGTACTGCCCTCAGTCTCTTGATCCGAGCCGAGCTAAGCCAACCCGGTTCCCTCCTCGGCAGCGATCAAATTTATAACGTGGTTGTTACAGCCCATGCTTTCGTAATGATCTTCTTTATGGTGATGCCCATCATAATCGGGGGATTTGGAAACTGACTGATCCCGCTGATAATCGCAGCACCCGATATAGCGTTCCCCCGAATAAATAATATAAGCTTCTGACTCCTCCCTCCCTCATTTGTCCTCCTATTAGCTTCAGCTGGACTTGAGGCAGGAGCTGGGACGGGTTGAACAGTTTATCCCCCCCTAGCTGCCAACATTGCCCATGCCGGACCATCTGTCGACCTTACTATTTTCTCCCTCCACCTCGCAGGTGTCTCTTCGATCTTGGGCGCAATTAACTTTATCACAACCATTCTTAATATGAAACTCCCTTCATTTACTCAGTACCAAATCCCCTTATTCGTCTGGTCCGTCTTGATTACTGCTGTCCTCTTACTTCTATCCCTTCCTGTCCTTGCTGCCGGAATTACTATATTACTCACAGACCGAAACTTAAATACTTCATTCTTCGACCCCTCGGGTGGGGGGGACCCCATCCTTTATCAACACCTGTTC
	EAP0345_Cste_UCR    CGCCTCTCGCA--CCCATAAGAGGTCTAGCCTGCCCAGTGACTCTATTCAACGGCCGCGGTACATTAACCGTGCAAAGGTAGCATAATCATTTGTCTCTTAAATAGGGACCTGTATGAACGGCATCACGAAAATTTTACTGTCTCCCCCTACCAATCTGTGAAACTAATCCCCCTGTGAAAAAGCAGGAATATAAATACAAGACGAGAAGACCCTGTGGAGCTTAAAACT-AGTAACACTTGCTTGTCCTACTA--------AAACATCTCCACTCAGCATTATGCTTACACCTTTTTGGTTGGGGTAACCTCGGAGAAAAACCAAACCTCCACGCTG-----------TTTATATTTCAGAACCTCAATTCCACAAATCATTAAATTGACAC-ATTGACCCACACACTTGATCAACGAACTAAGTTACCCCAGGGATAACAGCGCCATCCACTTCGAGAGCACATATCGACAAGTGGGCTTACGACCTCGATGTTGGATCAGGATTCCCTAGTGGTGCAGACGCTACTAAAGGTTTGTTTGTTCAACAATTAAAATCCACGCTGTACTTGATTTTCGGGGCATGGGCGGGAATAGTCGGTACTGCTCTAAGTCTCTTGATCCGAGCTGAGCTAAGCCAACCTGGTTCCCTCCTCGGCAGCGATCAGATTTACAATGTAATCGTTACAGCACATGCTTTCGTAATGATTTTCTTTATGGTCATACCTATTATAATTGGAGGCTTTGGAAACTGATTAATCCCTTTAATAATCGCAGCACCAGACATAGCATTTCCACGAATAAATAATATAAGCTTCTGACTTCTCCCCCCCTCATTTGTACTCCTATTAGCTTCTGCTGGACTTGAAGCAGGGGCTGGAACGGGTTGAACCGTTTATCCCCCTCTGGCTGCCAACATTGCCCATGCCGGGCCATCTGTCGACCTCACTATTTTCTCCCTCCATCTAGCAGGTGTCTCTTCAATCTTAGGCGCAATTAACTTCATCACAACTATCCTCAACATGAAGCTTCCTTCATTTACTCAATACCAGATTCCTTTATTTGTTTGATCCGTTTTAATCACTGCTATCCTCCTGCTTCTGTCCCTCCCTGTCCTTGCTGCCGGTATCACTATACTACTTACTGATCGGAACTTAAATACTTCATTTTTCGACCCCGCAGGTGGGGGGGACCCCATCCTCTACCAACATCTATTC
	Cste_UCR21007       CGCCTCTCGCA--CCCATAAGAGGTCTAGCCTGCCCAGTGACTCTATTCAACGGCCGCGGTACATTAACCGTGCAAAGGTAGCATAATCATTTGTCTCTTAAATAGGGACCTGTATGAACGGCATCACGAAGATTTTACTGTCTCCCCCTACCAATCTGTGAAACTAATCCCCCTGTGAAAAAGCAGGAATAAAAATACAAGACGAGAAGACCCTGTGGAGCTTAAAACT-AGTAACACTTGCTTGTCCTACTA--------AAACATCTCCACTCAGCATTATGCTTACACCTTTTTGGTTGGGGTAACCTCGGAGAAAAACCAAACCTCCACGCTG-----------TTTATATTTCAGAACCTCAATTCCACAAATCATTAAATTGACAC-ATTGACCCACACACTTGATCAACGAACTAAGTTACCCCAGGGATAACAGCGCCATCCACTTCGAGAGCACATATCGACAAGTGGGCTTACGACCTCGATGTTGGATCAGGATTCCCTAGTGGTGCAGACGCTACTAAAGGTTTGTTTGTTCAACAATTAAAATCCACGCTGTACTTGATTTTCGGGGCATGGGCGGGAATAGTCGGTACTGCTCTAAGTCTCTTAATCCGAGCTGAGCTAAGCCAACCTGGTTCCCTCCTCGGCAGCGATCAGATTTACAATGTAATCGTTACAGCACATGCTTTCGTAATGATTTTCTTTATGGTTATACCTATTATAATTGGAGGCTTTGGAAACTGATTAATCCCTTTAATAATCGCAGCACCAGACATGGCATTTCCACGAATAAATAATATAAGCTTCTGACTTCTCCCCCCATCATTTGTGCTCCTATTAGCTTCTGCTGGACTTGAAGCAGGGGCTGGAACGGGTTGAACCGTTTATCCCCCTCTCGCTGCCAACATTGCCCATGCCGGGCCATCTGTCGACCTCACTATTTTCTCCCTCCATCTAGCAGGTGTCTCTTCAATCTTGGGCGCAATTAACTTTATCACAACTATCCTCAACATGAAGCTTCCTTCATTTACTCAATACCAGATTCCTTTATTTGTTTGATCCGTTTTAATCACTGCTATCCTCCTGCTTCTGTCCCTCCCTGTCCTTGCTGCCGGTATCACTATATTACTTACTGATCGGAACTTAAATACTTCATTTTTCGACCCCGCAGGTGGGGGGGACCCCATCCTCTACCAACATCTATTC
	Cste_UCR20907       CGCCTCTCGCA--CCCATAAGAGGTCTAGCCTGCCCAGTGACTCTATTCAACGGCCGCGGTACATTAACCGTGCAAAGGTAGCATAATCATTTGTCTCTTAAATAGGGACCTGTATGAACGGCATCACGAAGATTTTACTGTCTCCCCCTACCAATCTGTGAAACTAATCCCCCTGTGAAAAAGCAGGAATAAAAATACAAGACGAGAAGACCCTGTGGAGCTTAAAACT-AGTAACACTTGCTTGTCCTACTA--------AAACATCTCCACTCAGCATTATGCTTACACCTTTTTGGTTGGGGTAACCTCGGAGAAAAACCAAACCTCCACGCTG-----------TTTATATTTCAGAACCTCAATTCCACAAATCATTAAATTGACAC-ATTGACCCACACACTTGATCAACGAACTAAGTTACCCCAGGGATAACAGCGCCATCCACTTCGAGAGCACATATCGACAAGTGGGCTTACGACCTCGATGTTGGATCAGGATTCCCTAGTGGTGCAGACGCTACTAAAGGTTTGTTTGTTCAACAATTAAAATCCACGCTGTACTTGATTTTCGGGGCATGGGCGGGAATAGTCGGTACTGCTCTAAGTCTCTTAATCCGAGCTGAGCTAAGCCAACCTGGTTCCCTCCTCGGCAGCGATCAGATTTACAATGTAATCGTTACAGCACATGCTTTCGTAATGATTTTCTTTATGGTTATACCTATTATAATTGGAGGCTTTGGAAACTGATTAATCCCTTTAATAATCGCAGCACCAGACATGGCATTTCCACGAATAAATAATATAAGCTTCTGACTTCTCCCCCCATCATTTGTGCTCCTATTAGCTTCTGCTGGACTTGAAGCAGGGGCTGGAACGGGTTGAACCGTTTATCCCCCTCTCGCTGCCAACATTGCCCATGCCGGGCCATCTGTCGACCTCACTATTTTCTCCCTCCATCTAGCAGGTGTCTCTTCAATCTTGGGCGCAATTAACTTTATCACAACTATCCTCAACATGAAGCTTCCTTCATTTACTCAATACCAGATTCCTTTATTTGTTTGATCCGTTTTAATCACTGCTATCCTCCTGCTTCTGTCCCTCCCTGTCCTTGCTGCCGGTATCACTATATTACTTACTGATCGGAACTTAAATACTTCATTTTTCGACCCCGCAGGTGGGGGGGACCCCATCCTCTACCAACATCTATTC
	CRARC0148_Cste_SR   CGCCTCTCGCA--CCCATAAGAGGTCTAGCCTGCCCAGTGACTCTATTCAACGGCCGCGGTACATTAACCGTGCAAAGGTAGCATAATCATTTGTCTCTTAAATAGGGACCTGTATGAACGGCATCACGAAGATTTTACTGTCTCCCCCTACCAATCTGTGAAACTAATCCCCCTGTGAAAAAGCAGGAATATAAATACAAGACGAGAAGACCCTGTGGAGCTTAAAACT-AGTAACACTTGCTTGTCCTACTA--------AAACATCTCCACTCAGCATTATGCTTACACCTTTTTGGTTGGGGTAACCTCGGAGAAAAACCAAACCTCCACGCTG-----------TTTATATTTCAGAACCTCAATTCCACAAATCATTAAATTGACAC-ATTGACCCACACACTTGATCAACGAACTAAGTTACCCCAGGGATAACAGCGCCATCCACTTCGAGAGCACATATCGACAAGTGGGCTTACGACCTCGATGTTGGATCAGGATTCCCTAGTGGTGCAGACGCTACTAAAGGTTTGTTTGTTCAACAATTAAAATCCACGCTGTACTTGATTTTCGGGGCATGGGCGGGAATAGTCGGTACTGCTCTAAGTCTCTTGATCCGAGCTGAGCTAAGCCAACCTGGTTCCCTCCTCGGCAGCGATCAGATTTACAATGTAATCGTTACAGCACATGCTTTCGTAATGATTTTCTTTATGGTCATACCTATTATAATTGGAGGCTTTGGAAACTGATTAATCCCTTTAATAATCGCAGCACCAGACATAGCATTTCCCCGAATAAATAATATAAGCTTCTGACTTCTCCCCCCCTCATTTGTACTCCTATTAGCTTCTGCTGGACTTGAAGCAGGGGCTGGAACGGGTTGAACCGTTTATCCCCCTCTGGCTGCCAACATTGCCCATGCCGGGCCATCTGTTGACCTCACTATTTTCTCCCTCCATCTAGCAGGTGTCTCTTCAATCTTAGGCGCAATTAACTTCATCACAACTATCCTCAACATGAAGCTTCCTTCATTTACTCAATACCAGATTCCTTTATTTGTTTGATCCGTTTTAATCACTGCTATCCTCCTGCTTCTGTCCCTCCCTGTCCTTGCTGCCGGTATCACTATACTACTTACTGATCGGAACTTAAATACTTCATTTTTTGACCCCGCAGGTGGGGGGGACCCCATCCTCTACCAACATCTATTC
	CRARC0266_Cpod      CGCCTCTCGCA--CCCATAAGAGGTCTAGCCTGCCCAGTGACTCTATTCAACGGCCGCGGTACATTAACCGTGCAAAGGTAGCATAATCATTTGTCTCTTAAATAGGGACCTGTATGAACGGCATCACGAAGATTTTACTGTCTCCCCCTACCAATCTGTGAAACTAATCCCCCTGTGAAAAAGCAGGAATATAAATACAAGACGAGAAGACCCTGTGGAGCTTAAAACT-AGTAACACTTGCTTGTCCTACTA--------AAACATCTCCACTCAGCATTATGCTTACACCTTTTTGGTTGGGGTAACCTCGGAGAAAAACCAAACCTCCACGCTG-----------TTTATATTTCAGAACCTCAATTCCACAAATCATTAAATTGACAC-ATTGACCCACACACTTGATCAACGAACTAAGTTACCCCAGGGATAACAGCGCCATCCACTTCGAGAGCACATATCGACAAGTGGGCTTACGACCTCGATGTTGGATCAGGATTCCCTAGTGGTGCAGACGCTACTAAAGGTTTGTTTGTTCAACAATTAAAATCCACGCTGTACTTGATTTTCGGGGCATGGGCGGGAATAGTCGGTACTGCTCTAAGTCTCTTGATCCGAGCTGAGCTAAGCCAACCTGGTTCCCTCCTCGGCAGCGATCAGATTTACAATGTAATCGTTACAGCACATGCTTTCGTAATGATTTTCTTTATGGTCATACCTATTATAATTGGAGGCTTTGGAAACTGATTAATCCCTTTAATAATCGCAGCACCAGACATAGCATTTCCCCGAATAAATAATATAAGCTTCTGACTTCTCCCCCCCTCATTTGTACTCCTATTAGCTTCTGCTGGACTTGAAGCAGGGGCTGGAACGGGTTGAACCGTTTATCCCCCTCTGGCTGCCAACATTGCCCATGCCGGGCCATCTGTCGACCTCACTATTTTCTCCCTCCATCTAGCAGGTGTCTCTTCAATCTTAGGCGCAATTAACTTCATCACAACTATCCTCAACATGAAGCTTCCTTCATTTACTCAATACCAGATTCCTTTATTTGTTTGATCCGTTTTAATCACTGCTATCCTCCTGCTTCTGTCCCTCCCTGTCCTTGCTGCCGGTATCACTATACTACTTACTGATCGGAACTTAAATACTTCATTTTTTGACCCCGCAGGTGGGGGGGACCCCATCCTCTACCAACATCTATTC
	UCR21494_Cste_PB    CGCCTCTTGCA--CCCATAAGAGGTCTAGCCTGCCCAGTGACTCTATTCAACGGCCGCGGTACATTAACCGTGCAAAGGTAGCATAATCATTTGTCTCTTAAATAGGGACCTGTATGAACGGCATCACGAAGATTTTACTGTCTCCCCCCACCAATCTGTGAAACTAATCCCCCTGTGAAAAAGCAGGAATATAAATACAAGACGAGAAGACCCTGTGGAGCTTAAAACT-AGTAACACTTGCTTGTCCTCCTA--------AAACATCTCCACTCAGCATTATGCTTACACCTTTTTGGTTGGGGCAACCACGGAGAAAAACCAAACCTCCACGCTG-----------TTTATATTTCAGAACCTCAATTCCACAAATCATTAAATTGACAC-ATTGACCCACACACTTGATCAACGAACTAAGTTACCCCAGGGATAACAGCGCCATCCACTTCGAGAGCACATATCGACAGGTGGGCTTACGACCTCGATGTTGGATCAGGATTCCCTAGTGGTGCAGCCGCTACTAAAGGTTTGTTTGTTCAACAATTAAAATCCACGCTGTACTTGATTTTTGGGGCATGAGCGGGGATAGTCGGTACTGCTCTAAGTCTCTTAATCCGAGCTGAACTAAGCCAACCCGGTTCCCTCCTCGGCAGCGATCAGATTTACAATGTAATCGTTACAGCACATGCTTTCGTGATGATTTTCTTTATGGTTATGCCTATTATAATCGGGGGCTTTGGAAACTGACTAATCCCCTTAATAATCGCAGCGCCGGACATGGCATTTCCACGAATAAATAATATAAGCTTCTGACTTCTCCCCCCCTCATTTGTACTCCTATTAGCTTCTGCTGGACTTGAAGCAGGGGCTGGAACGGGTTGAACCGTTTATCCCCCTCTAGCTGCCAACATTGCCCATGCCGGGCCATCTGTCGACCTCACTATTTTCTCCCTCCATCTAGCAGGTGTCTCTTCGATCTTAGGTGCAATTAACTTCATTACAACTATCCTCAACATGAAACTTCCTTCATTTACTCAGTACCAGATTCCTTTATTTGTTTGATCCGTTTTGATCACTGCTATCCTCCTGCTCCTATCCCTCCCTGTCCTTGCTGCCGGTATCACTATACTACTAACAGATCGAAACCTAAATACTTCATTTTTTGACCCTGCAGGCGGGGGGGACCCCATCCTCTACCAACATCTATTC
	EAP0506_Cste_RC     CGCCTCTTGCA--CCCATAAGAGGTCTAGCCTGCCCAGTGACTCTATTCAACGGCCGCGGTACATTAACCGTGCAAAGGTAGCATAATCATTTGTCTCTTAAATAGGGACCTGTATGAACGGCATCACGAAGATTTTACTGTCTCCCCCCACCAATCTGTGAAACTAATCCCCCTGTGAAAAAGCAGGAATATAAATACAAGACGAGAAGACCCTGTGGAGCTTAAAACT-AGTAACACTTGCTTGTCCTCCTA--------AAACATCTCCACTCAGCATTATGCTTACACCTTTTTGGTTGGGGCAACCTCGGAGAAAAACCAAACCTCCACGCTG-----------TTTATATTTCAGAACCTCAATTCCACAAATCATTAAATTGACAC-ATTGACCCACACACTTGATCAACGAACTAAGTTACCCCAGGGATAACAGCGCCATCCACTTCGAGAGCACATATCGACAGGTGGGCTTACGACCTCGATGTTGGATCAGGATTCCCTAGTGGTGCAGTCGCTACTAAAGGTTTGTTTGTTCAACAATTAAAATCCACGCTGTACTTGATTTTTGGGGCATGAGCAGGGATAGTCGGTACTGCTCTGAGTCTCTTAATCCGAGCTGAGCTAAGCCAACCTGGTTCCCTCCTGGGCAGCGATCAGATTTACAATGTAATCGTTACGGCACATGCTTTTGTAATGATTTTCTTCATGGTTATGCCTATTATAATCGGGGGGTTTGGAAACTGACTAATCCCCTTAATAATCGCAGCGCCGGACATGGCATTTCCACGAATAAATAATATAAGCTTCTGACTTCTCCCCCCCTCATTTGTACTCTTACTAGCTTCTGCTGGACTTGAAGCAGGAGCTGGAACGGGTTGAACCGTTTATCCCCCTCTAGCTGCCAACATTGCCCATGCCGGGCCATCTGTCGACCTCACCATTTTCTCCCTCCATCTAGCAGGTGTCTCTTCAATCCTAGGCGCAATTAACTTCATCACAACCATCCTCAATATGAAGCTTCCTTCATTTACTCAATACCAAATTCCTTTATTTGTCTGGTCCGTTTTGATCACTGCTATCCTCCTACTTCTATCCCTCCCTGTCCTTGCTGCCGGTATCACTATACTTCTAACAGATCGGAACCTAAATACTTCATTCTTCGACCCCGCGGGTGGGGGGGACCCCATCCTCTACCAACATCTATTC
	EAP0514_Cste_PN     CGCCTCTTGCA--CCCATAAGAGGTCTAGCCTGCCCAGTGACTCTATTCAACGGCCGCGGTACATTAACCGTGCAAAGGTAGCATAATCATTTGTCTCTTAAATAGGGACCTGTATGAACGGCATCACGAAGATTTTACTGTCTCCCCCCACCAATCTGTGAAACTAATCCCCCTGTGAAAAAGCAGGAATATAAATACAAGACGAGAAGACCCTGTGGAGCTTAAAACT-AGTAACACTTGCTTGTCCTCCTA--------AAACATCTCCACTCAGCATTATGCTTACACCTTTTTGGTTGGGGCAACCACGGAGAAAAACCAAACCTCCACGCTG-----------TTTATATTTCAGAACCTCAATTCCACAAATCATTAAATTGACAC-ATTGACCCATACACTTGATCAACGAACTAAGTTACCCCAGGGATAACAGCGCCATCCACTTCGAGAGCACATATCGACAGGTGGGCTTACGACCTCGATGTTGGATCAGGATTCCCTAGTGGTGCAGTCGCTACTAAAGGTTTGTTTGTTCAACAATTAAAATCCACGCTGTACTTGATTTTTGGGGCATGAGCGGGAATAGTCGGTACTGCTCTAAGTCTCTTAATCCGAGCTGAGCTAAGCCAACCCGGTTCCCTCCTCGGCAGCGATCAGATTTACAATGTAATCGTTACAGCACATGCTTTCGTAATGATTTTCTTTATGGTTATGCCTATTATAATCGGGGGCTTTGGAAACTGACTAATCCCCTTAATAATCGCAGCACCGGACATGGCATTTCCACGAATAAATAATATAAGCTTCTGACTTCTCCCCCCCTCATTTGTACTCCTACTAGCTTCTGCTGGACTTGAAGCAGGGGCTGGAACGGGTTGAACCGTTTATCCCCCTCTAGCTGCCAACATTGCCCATGCCGGGCCATCTGTCGACCTCACTATTTTCTCCCTTCATCTAGCAGGTGTCTCTTCGATCTTAGGTGCAATTAACTTCATTACAACTATCCTCAACATGAAACTTCCTTCATTTACTCAATACCAGATTCCTTTATTTGTTTGGTCCGTTTTGATCACCGCTATCCTCCTGCTTCTATCCCTCCCTGTCCTTGCTGCCGGTATCACTATACTACTAACAGATCGAAACCTAAATACTTCATTTTTTGACCCTGCAGGCGGGGGGGACCCCATCCTCTACCAACATCTATTC
	EAP0524_Cste_Mat    CGCCTCTTGCA--CCCATAAGAGGTCTAGCCTGCCCAGTGACTCTATTCAACGGCCGCGGTACATTAACCGTGCAAAGGTAGCATAATCATTTGTCTCTTAAATAGGGACCTGTATGAACGGCATCACGAAGATTTTACTGTCTCCCCCCACCAATCTGTGAAACTAATCCCCCTGTGAAAAAGCAGGAATATAAATACAAGACGAGAAGACCCTGTGGAGCTTAAAACT-AGTAACACTTGCTTGTCCTCCTA--------AAACATCTCCACTCAGCATTATGCTTACACCTTTTTGGTTGGGGCAACCACGGAGAAAAACCAAACCTCCACGCTG-----------TTTATATTTCAGAACCTCAATTCCACAAATCATTAAATTGACAC-ATTGACCCATACACTTGATCAACGAACTAAGTTACCCCAGGGATAACAGCGCCATCCACTTCGAGAGCACATATCGACAGGTGGGCTTACGACCTCGATGTTGGATCAGGATTCCCTAGTGGTGCAGTCGCTACTAAAGGTTTGTTTGTTCAACAATTAAAATCCACGCTGTACTTGATTTTCGGGGCATGGGCGGGAATAGTCGGTACTGCTCTAAGTCTCTTAATCCGAGCTGAGCTAAGCCAACCTGGTTCCCTCCTCGGCAGCGATCAGATTTACAATGTAATCGTTACAGCACATGCTTTCGTAATGATTTTCTTTATGGTTATACCTATTATAATTGGAGGCTTTGGAAACTGATTAATCCCTTTAATAATCGCAGCACCAGACATGGCATTTCCACGAATAAATAATATAAGCTTCTGACTTCTCCCCCCATCATTTGTGCTCCTATTAGCTTCTGCTGGACTTGAAGCAGGGGCTGGAACGGGTTGAACCGTTTATCCCCCTCTCGCTGCCAACATTGCCCATGCCGGGCCATCTGTCGACCTCACTATTTTCTCCCTCCATCTAGCAGGTGTCTCTTCAATCTTGGGCGCAATTAACTTTATCACAACTATCCTCAACATGAAGCTTCCTTCATTTACTCAATACCAGATTCCTTTATTTGTTTGATCCGTTTTAATCACTGCTATCCTCCTGCTTCTGTCCCTCCCTGTCCTTGCTGCCGGTATCACTATATTACTTACTGATCGGAACTTAAATACTTCATTTTTCGACCCCGCAGGTGGGGGGGACCCCATCCTCTACCAACATCTATTC
	EAP0244_Cstej       CGCCTCTTGCA--CCCATAAGAGGTCTAGCCTGCCCAGTGACTCTATTCAACGGCCGCGGTACATTAACCGTGCAAAGGTAGCATAATCATTTGTCTCTTAAATAGGGACCTGTATGAACGGCATCACGAAGATTTTACTGTCTCCCCCCACCAATCTGTGAAACTAATCCCCCTGTGAAAAAGCAGGAATATAAATACAAGACGAGAAGACCCTGTGGAGCTTAAAACT-AGTAACACTTGCTTGTCCTCCTA--------AAACATCTCCACTCAGCATTATGCTTACACCTTTTTGGTTGGGGCAACCACGGAGAAAAACCAAACCTCCACGCTG-----------TTTATATTTCAGAACCTCAATTCCACAAATCATTAAATTGACAC-ATTGACCCATACACTTGATCAACGAACTAAGTTACCCCAGGGATAACAGCGCCATCCACTTCGAGAGCACATATCGACAGGTGGGCTTACGACCTCGATGTTGGATCAGGATTCCCTAGTGGTGCAGTCGCTACTAAAGGTTTGTTTGTTCAACAATTAAAATCCACGCTGTACTTGATTTTTGGGGCATGAGCGGGAATAGTCGGTACTGCTCTAAGTCTCTTAATCCGAGCTGAGCTAAGCCAACCCGGTTCCCTCCTCGGCAGCGATCAGATTTACAATGTAATCGTTACAGCACATGCTTTCGTAATGATTTTCTTTATGGTTATGCCTATTATAATCGGGGGCTTTGGAAACTGACTAATCCCCTTAATAATCGCAGCACCGGACATGGCATTTCCACGAATAAATAATATAAGCTTCTGACTTCTCCCCCCCTCATTTGTACTCCTACTAGCTTCTGCTGGACTTGAAGCAGGGGCTGGAACGGGTTGAACCGTTTATCCCCCTCTAGCTGCCAACATTGCCCATGCCGGGCCATCTGTCGACCTCACTATTTTCTCCCTTCATCTAGCAGGTGTCTCTTCGATCTTAGGTGCAATTAACTTCATTACAACTATCCTCAACATGAAACTTCCTTCATTTACTCAATACCAGATTCCTTTATTTGTTTGGTCCGTTTTGATCACCGCTATCCTCCTGCTTCTATCCCTCCCTGTCCTTGCTGCCGGTATCACTATACTACTAACAGATCGAAACCTAAATACTTCATTTTTTGACCCTGCAGGCGGGGGGGACCCCATCCTCTACCAACATCTATTC
	EAP0417_Cstej       CGCCTCTTGCA--CCCATAAGAGGTCTAGCCTGCCCAGTGACTCTATTCAACGGCCGCGGTACATTAACCGTGCAAAGGTAGCATAATCATTTGTCTCTTAAATAGGGACCTGTATGAACGGCATCACGAAGATTTTACTGTCTCCCCCCACCAATCTGTGAAACTAATCCCCCTGTGAAAAAGCAGGAATATAAATACAAGACGAGAAGACCCTGTGGAGCTTAAAACT-AGTAACACTTGCTTGTCCTCCTA--------AAACATCTCCACTCAGCATTATGCTTACACCTTTTTGGTTGGGGCAACCACGGAGAAAAACCAAACCTCCACGCTG-----------TTTATATTTCAGAACCTCAATTCCACAAATCATTAAATTGACAC-ATTGACCCATACACTTGATCAACGAACTAAGTTACCCCAGGGATAACAGCGCCATCCACTTCGAGAGCACATATCGACAGGTGGGCTTACGACCTCGATGTTGGATCAGGATTCCCTAGTGGTGCAGTCGCTACTAAAGGTTTGTTTGTTCAACAATTAAAATCCACGCTGTACTTGATTTTTGGGGCATGAGCGGGAATAGTCGGTACTGCTCTAAGTCTCTTAATCCGAGCTGAGCTGAGCCAACCCGGTTCCCTCCTCGGCAGCGATCAAATTTACAATGTAATCGTTACAGCACATGCTTTCGTAATGATTTTCTTTATGGTTATGCCTATTATAATTGGGGGCTTTGGAAACTGACTAATCCCCTTAATAATCGCAGCACCGGACATGGCATTTCCACGAATAAATAATATAAGCTTCTGACTTCTCCCCCCCTCATTTGTACTCCTACTAGCTTCTGCTGGACTTGAAGCAGGGGCTGGAACGGGTTGAACCGTTTATCCCCCTCTAGCTGCCAACATTGCCCATGCCGGGCCATCTGTCGACCTCACTATTTTCTCCCTTCATCTAGCAGGTGTCTCTTCGATCTTAGGTGCAATTAACTTCATTACAACTATCCTCAACATGAAACTTCCTTCATTTACTCAATACCAGATTCCTTTATTTGTTTGGTCCGTTTTGATCACCGCTATCCTCCTGCTTCTATCCCTCCCTGTCCTTGCTGCCGGTATCACTATACTACTAACAGATCGAAACCTAAATACTTCATTTTTTGACCCTGCAGGCGGGGGGGACCCCATCCTCTACCAACATCTATTC
	Csp_UCR20352        CGCCTCTTGCA--CCCATAAGAGGTCTAGCCTGCCCAGTGACTCTATTCAACGGCCGCGGTACATTAACCGTGCAAAGGTAGCATAATCATTTGTCTCTTAAATAGGGACCTGTATGAACGGCATCACGAAGATTTTACTGTCTCCCCCCACCAATCCGTGAAACTAATCCCCCTGTGAAAAAGCAGGAATATAAATACAAGACGAGAAGACCCTGTGGAGCTTAAAACT-AGTAACACTTGCTTGTCCTCCTA--------AAACATCTCCACTCAGCATTATGCTTACACCTTTTTGGTTGGGGCAACCACGGAGAAAAACCAAACCTCCACGCTG-----------TTTATATTTCAGAACCTCAATTCCACAAATCATTAAATTGACAC-ATTGACCCATACACTTGATCAACGAACTAAGTTACCCCAGGGATAACAGCGCCATCCACTTCGAGAGCACATATCGACAGGTGGGCTTACGACCTCGATGTTGGATCAGGATTCCCTAGTGGTGCAGTCGCTACTAAAGGTTTGTTTGTTCAACAATTAAAATCCACGCTGTACTTGATTTTCGGGGCATGAGCGGGAATAGTCGGTACTGCTCTAAGTCTCTTAATCCGAGCTGAGCTAAGCCAACCCGGTTCCCTCCTCGGCAGCGATCAGATTTACAATGTAATCGTTACAGCACATGCTTTCGTAATGATTTTCTTTATGGTTATGCCTATTATAATCGGGGGCTTTGGAAACTGGCTAATCCCCTTAATAATCGCAGCGCCGGACATGGCATTTCCACGAATAAATAATATAAGCTTCTGACTTCTCCCCCCCTCATTTGTACTCCTACTAGCTTCTGCTGGACTTGAAGCAGGGGCTGGAACGGGTTGAACCGTTTATCCCCCCCTAGCTGCCAACATTGCCCATGCCGGGCCATCTGTCGACCTCACTATTTTCTCCCTTCATCTAGCAGGTGTCTCTTCGATCTTAGGTGCAATTAACTTCATTACAACTATCCTCAACATGAAACTTCCTTCATTTACTCAATACCAGATTCCTTTATTTGTTTGGTCCGTTTTGATCACCGCTATCCTCCTGCTTCTATCCCTCCCTGTCCTTGCTGCCGGTATCACTATACTACTAACAGATCGAAACCTAAATACTTCATTTTTTGACCCTGCAGGCGGGGGGGACCCCATCCTCTACCAACATCTATTC
	Cste_UCR20346       CGCCTCTTGCA--CCCATAAGAGGTCTAGCCTGCCCAGTGACTCTATTCAACGGCCGCGGTACATTAACCGTGCAAAGGTAGCATAATCATTTGTCTCTTAAATAGGGACCTGTATGAACGGCATCACGAAGATTTTACTGTCTCCCCCCACCAATCCGTGAAACTAATCCCCCTGTGAAAAAGCAGGAATATAAATACAAGACGAGAAGACCCTGTGGAGCTTAAAACT-AGTAACACTTGCTTGTCCTCCTA--------AAACATCTCCACTCAGCATTATGCTTACACCTTTTTGGTTGGGGCAACCACGGAGAAAAACCAAACCTCCACGCTG-----------TTTATATTTCAGAACCTCAATTCCACAAATCATTAAATTGACAC-ATTGACCCATACACTTGATCAACGAACTAAGTTACCCCAGGGATAACAGCGCCATCCACTTCGAGAGCACATATCGACAGGTGGGCTTACGACCTCGATGTTGGATCAGGATTCCCTAGTGGTGCAGTCGCTACTAAAGGTTTGTTTGTTCAACAATTAAAATCCACGCTGTACTTGATTTTTGGGGCATGAGCGGGAATAGTCGGTACTGCTCTAAGTCTCTTAATCCGAGCTGAGCTAAGCCAACCCGGTTCCCTCCTCGGCAGCGATCAGATTTACAATGTAATCGTTACAGCACATGCTTTCGTAATGATTTTCTTTATGGTTATGCCTATTATAATCGGGGGCTTTGGAAACTGGCTAATCCCCTTAATAATCGCAGCGCCGGACATGGCATTTCCACGAATAAATAATATAAGCTTCTGACTTCTCCCCCCCTCATTTGTACTCCTACTAGCTTCTGCTGGACTTGAAGCAGGGGCTGGAACGGGTTGAACCGTTTATCCCCCCCTAGCTGCCAACATTGCCCATGCCGGGCCATCTGTCGACCTCACTATTTTCTCCCTTCATCTAGCAGGTGTCTCTTCGATCTTAGGTGCAATTAACTTCATTACAACTATCCTCAACATGAAACTTCCTTCATTTACTCAATACCAGATTCCTTTATTTGTTTGGTCCGTTTTGATCACCGCTATCCTCCTGCTTCTATCCCTCCCTGTCCTTGCTGCCGGTATCACTATACTACTAACAGATCGAAACCTAAATACTTCATTTTTTGACCCTGCAGGCGGGGGGGACCCCATCCTCTACCAACATCTATTC
	AJC0491_Ctil_Ra     CGCCTCTTGCTC-CCCATAAGAGGTCTAGCCTGCCCAGTGACTTTATTCAACGGCCGCGGTATATTAACCGTGCAAAGGTAGCATAATCATTTGTCTCTTAAATAGGGACCTGTATGAACGGCATCACGAAGATTTTACTGTCTCCCCCCACCAATCTGTGAAACTAATCCCCCTGTGAAAAAGCAGGAATACAAATACAAGACGAGAAGACCCTGTGGAGCTTAAAACT-AGTAATACTTGCTAATACCCATA--------AAACATTTCCACTCAGCATTGTACTTACACCTTTTCGGTTGGGGTAACCTCGGAGAAAAATCAAACCTCCACGCTG-----------TTAATATTTCAGAACCTCAATTCCATAAATCATTAAATTGACAC-ATTGACCCATACACTTGATCAACGAACTAAGTTACCCCAGGGATAACAGCGCCATCCACTTCGAGAGCACGTATCGACAAGTGGGCTTACGACCTCGATGTTGGATCAGGATTCCCCAGTGGTGCAGTCGCTACTAAAGGTTTGTTTGTTCAACAATTAAAATCC????????????????????????????????????????????????TTGAGTCTCTTAATCCGGGCTGAGCTAAGCCAACCTGGTTCCCTCCTCGGCAGTGACCAGATTTATAACGTAATCGTTACAGCTCATGCTTTTGTAATAATTTTCTTTATAGTCATGCCTATCATAATCGGGGGGTTTGGGAACTGACTGATCCCCTTAATAATTGCAGCGCCGGACATAGCATTTCCCCGAATAAATAATATAAGCTTCTGACTCCTCCCCCCCTCATTTGTGCTACTACTGGCCTCTGCTGGACTTGAAGCAGGTGCTGGGACGGGTTGAACGGTGTATCCCCCTCTAGCTGCCAACATTGCCCATGCCGGACCATCTGTCGACCTCACTATTTTTTCCCTTCATCTCGCAGGCGTCTCCTCAATCTTAGGCGCAATTAACTTCATTACTACCATCCTCAACATGAAGCTTCCTTCATTTACTTATTACCAAATTCCTTTATTTGTCTGATCCGTTTTGGTTACTGCTATCCTCTTACTTCTGTCCCTTCCTGTCCTTGCTGCTGGTATTACTATGCTTCTCACAGACCGAAACCTAAATACATCATTCTTTGACCCTGCAGGTGGAGGAGACCCTATCCTCTACCAACATCTGTTC
	EAP0555_Ctil_Bij    CGCCTCTTGCTC-CCCATAAGAGGTCTAGCCTGCCCAGTGACTTTATTCAACGGCCGCGGTATATTAACCGTGCAAAGGTAGCATAATCATTTGTCTCTTAAATAGGGACCTGTATGAACGGCATCACGAAGATTTTACTGTCTCCCCCCACCAATCTGTGAAACTAATCCCCCTGTGAAAAAGCAGGAATACAAATACAAGACGAGAAGACCCTGTGGAGCTTAAAACT-AGTAATACTTGCTAATACCCATA--------AAACATTTCCACTCAGCATTGTACTTACACCTTTTCGGTTGGGGTAACCTCGGAGAAAAATCAAACCTCCACGCTG-----------TTAATATTTCAGAACCTCAATTCCATAAATCATTAAATTGACAC-ATTGACCCATACACTTGATCAACGAACTAAGTTACCCCAGGGATAACAGCGCCATCCACTTCGAGAGCACGTATCGACAAGTGGGCTTACGACCTCGATGTTGGATCAGGATTCCCCAGTGGTGCAGTCGCTACTAAAGGTTTGTTTGTTCAACAATTAAAATCCACGCTGTACTTGATTTTCGGGGCCTGAGCAGGAATAGTCGGTACTGCCTTGAGTCTCTTAATCCGGGCTGAGCTAAGCCAACCTGGTTCCCTCCTCGGCAGTGACCAGATTTATAACGTAATCGTTACAGCTCATGCTTTTGTAATAATTTTCTTTATAGTCATGCCTATCATAATCGGGGGGTTTGGGAACTGACTGATCCCCTTAATAATTGCAGCGCCGGACATAGCATTTCCCCGAATAAATAATATAAGCTTCTGACTCCTCCCCCCCTCATTTGTGCTACTACTGGCCTCTGCTGGACTTGAAGCAGGTGCTGGGACGGGTTGAACGGTGTATCCCCCTCTAGCTGCCAACATTGCCCATGCCGGACCATCTGTCGACCTCACTATTTTTTCCCTTCATCTCGCAGGCGTCTCCTCAATCTTAGGCGCAATTAACTTCATTACTACCATCCTCAACATGAAGCTTCCTTCATTTACTTATTACCAAATTCCTTTATTTGTCTGATCCGTTTTGGTTACTGCTATCCTCTTACTTCTGTCCCTTCCTGTCCTTGCTGCTGGTATTACTATGCTTCTCACAGACCGAAACCTAAATACATCATTCTTTGACCCTGCAGGTGGAGGAGACCCTATCCTCTACCAA?????????
	UCR20600_Ctil_RF    CGCCTCTTGCCC-CCCATAAGAGGTCTAGCCTGCCCAGTGACTTTATTCAACGGCCGCGGTATATTAACCGTGCAAAGGTAGCATAATCATTTGTCTCTTAAATAGGGACCTGTATGAACGGCATCACGAAGATTTTACTGTCTCCCCCCACCAATCTGTGAAACTAATCCCCCTGTGAAAAAGCAGGAATACAAATACAAGACGAGAAGACCCTGTGGAGCTTAAAACT-AGTAATACTTGCTAA-TACCCTA--------AAACATTTCCACTCAGCATTGTACTTACACCTTTTCGGTTGGGGTAACCTCGGAGAAAAATCAAACCTCCACGCTG-----------TTAATATTTCAGAACCTCAATTCCATAAATCATTAAATTGACAC-ATTGACCCATACACTTGATCAACGAACTAAGTTACCCCAGGGATAACAGCGCCATCCACTTCGAGAGCACGTATCGACAAGTGGGCTTACGACCTCGATGTTGGATCAGGATTCCCCAGTGGTGCAGTCGCTACTAAAGGTTTGTTTGTTCAACAATTAAAATCCACGCTGTACTTGATTTTCGGGGCCTGAGCAGGAATAGTCGGTACTGCCTTGAGTCTCTTAATCCGGGCTGAGCTAAGCCAACCTGGTTCCCTCCTCGGCAGTGACCAGATTTATAACGTAATCGTTACAGCTCATGCTTTTGTAATAATTTTCTTTATAGTCATGCCTATTATAATCGGGGGGTTCGGGAACTGACTGATCCCCTTAATAATTGCAGCGCCGGACATAGCATTTCCCCGAATAAATAATATAAGCTTCTGACTCCTCCCCCCCTCATTTGTGCTACTACTGGCCTCTGCTGGACTTGAAGCAGGTGCTGGGACGGGTTGAACGGTATATCCCCCTCTAGCTGCCAACATTGCCCATGCCGGACCATCTGTCGACCTCACTATTTTTTCCCTTCATCTCGCAGGCATCTCCTCAATCTTAGGCGCAATTAACTTCATTACTACTATCCTCAACATGAAGCTTCCTTCATTTACTTATTACCAAATTCCTTTATTTGTCTGGTCCGTTTTGGTTACTGCTATCCTCTTACTTCTGTCCCTTCCTGTCCTTGCTGCTGGTATTACTATGCTTCTCACAGACCGAAACCTAAATACATCATTCTTTGACCCTGCAGGTGGAGGAGACCCTATCCTCTACCAACATCTGTTC
	Csp_UCR21149        CGCCTCTTGCCCTCCCATAAGAGGTCTAGCCTGCCCAGTGACTCTATTCAACGGCCGCGGTATATTAACCGTGCAAAGGTAGCATAATCATTTGTCTCTTAAATAGGGACCTGTATGAACGGCACCACGAAGATTTTACTGTCTCCCCCCACCAATCTGTGAAACTAATCCCCCTGTGAAAAAGCAGGAATACAAATACAAGACGAGAAGACCCTGTGGAGCTTAAAACT-AGTAATACTTGCTAGTCCTCCTA--------AAACATCTCCACTTAGCATTGTACTTACACCTTTTCGGTTGGGGTAACCTCGGAGAAAAATCAAACCTCCACGCTG-----------TCTATATTTCAGAACCTCAATTCTATAAATCATTAAATTGACAC-ATTGACCCATACACTTGATCAACGAACTAAGTTACCCCAGGGATAACAGCGCCATCCACTTCGAGAGCACGTATCGACAGGTGGGCTTACGACCTCGATGTTGGATCAGGATTCCCCAGTGGTGCAGCCGCTACTAAAGGTTTGTTTGTTCAACAATTAAAATCCACACTGTACTTGATTTTCGGGGCCTGGGCAGGAATAGTCGGTACTGCCTTGAGTCTCTTAATCCGAGCTGAGCTAAGCCAACCTGGTTCCCTCCTCGGCAGTGATCAGATTTATAATGTAATCGTTACAGCTCATGCTTTTGTAATAATTTTCTTTATAGTCATGCCCGTTATAATTGGGGGGTTTGGGAACTGACTCATCCCCTTAATAATTGCAGCGCCGGACATAGCATTTCCCCGAATAAATAATATAAGCTTCTGACTCCTCCCCCCCTCATTTGTATTACTACTGGCCTCCGCTGGGCTTGAAGCAGGTGCTGGGACGGGTTGAACAGTATACCCCCCTCTAGCTGCCAACATTGCCCATGCCGGGCCATCTGTCGATCTCACTATTTTTTCCCTTCACCTCGCAGGCGTCTCTTCAATCTTAGGCGCAATTAACTTCATTACAACTATCCTCAACATGAAACTTCCTTCATTTACTCAATACCAAATTCCTTTATTCGTCTGGTCCGTTTTGATTACTGCTATCCTCTTACTTCTATCCCTTCCTGTCCTTGCTGCTGGTATTACCATACTTCTCACAGACCGAAACCTGAATACATCATTCTTTGACCCTGCAGGTGGGGGAGACCCTATCCTCTACCAACATCTATTT
	Csp_UCR21152        CGCCTCTTGCCCTCCCATAAGAGGTCTAGCCTGCCCAGTGACTCTATTCAACGGCCGCGGTATATTAACCGTGCAAAGGTAGCATAATCATTTGTCTCTTAAATAGGGACCTGTATGAACGGCACCACGAAGATTTTACTGTCTCCCCCCACCAATCTGTGAAACTAATCCCCCTGTGAAAAAGCAGGAATACAAATACAAGACGAGAAGACCCTGTGGAGCTTAAAACT-AGTAATACTTGCTAGTCCTCCTA--------AAACATCTCCACTTAGCATTGTACTTACACCTTTTCGGTTGGGGTAACCTCGGAGAAAAATCAAACCTCCACGCTG-----------TCTATATTTCAGAACCTCAATTCTATAAATCATTAAATTGACAC-ATTGACCCATACACTTGATCAACGAACTAAGTTACCCCAGGGATAACAGCGCCATCCACTTCGAGAGCACGTATCGACAGGTGGGCTTACGACCTCGATGTTGGATCAGGATTCCCCAGTGGTGCAGCCGCTACTAAAGGTTTGTTTGTTCAACAATTAAAATCCACACTGTACTTGATTTTCGGGGCCTGGGCAGGAATAGTCGGTACTGCCTTGAGTCTCTTAATCCGAGCTGAGCTAAGCCAACCTGGTTCCCTCCTCGGCAGTGATCAGATTTATAATGTAATCGTTACAGCTCATGCTTTTGTAATAATTTTCTTTATAGTCATGCCCGTTATAATTGGGGGGTTTGGGAACTGACTCATCCCCTTAATAATTGCAGCGCCGGACATAGCATTTCCCCGAATAAATAATATAAGCTTCTGACTCCTCCCCCCCTCATTTGTATTACTACTGGCCTCCGCTGGGCTTGAAGCAGGTGCTGGGACGGGTTGAACAGTATACCCCCCTCTAGCTGCCAACATTGCCCATGCCGGGCCATCTGTCGATCTCACTATTTTTTCCCTTCACCTCGCAGGCGTCTCTTCAATCTTAGGCGCAATTAACTTCATTACAACTATCCTCAACATGAAACTTCCTTCATTTACTCAATACCAAATTCCTTTATTCGTCTGGTCCGTTTTGATTACTGCTATCCTCTTACTTCTATCCCTTCCTGTCCTTGCTGCTGGTATTACCATACTTCTCACAGACCGAAACCTGAATACATCATTCTTTGACCCTGCAGGTGGGGGAGACCCTATCCTCTACCAACATCTATTT
	EAP0377_Crea_Dia    ????????????????????????????????????????????????????????????????????CCGTGCAAAGGTAGCATAATCATTTGTCTCTTAAATAGGGACCTGTATGAACGGCATCACGAAGATTTTACTGTCTCCCCCCACCAATCTGTGAAACTAATCCCCCTGTGAAAAAGCAGGAATACAAATACAAGACGAGAAGACCCTGTGGAGCTTAAAACT-AGTAATACTTGCTAGTCCTCCTA--------AAACATCTCCACTTAGCATTGTACTTACACCTTTTCGGTTGGGGTAACCTCGGAGAAAAATCAAACCTCCACGCTG-----------TTTATATTTCAGAACCCCAATTCTATAAATCATTAAATTGACAC-ATTGACCCATACACTTGATCAACGAACTAAGTTACCCCAGGGATAACAGCGCCATCCACTTCGAGAGCACGTATCGACAGGTGGGCTTACGACCTCGATG?????????????????????????????????????????????????????????????????ACACTGTACTTGATTTTCGGGGCCTGGGCAGGAATAGTCGGTACTGCCTTGAGTCTCTTAATCCGAGCTGAACTAAGCCAACCTGGTTCCCTCCTCGGCAGTGATCAGATTTATAATGTAATCGTTACAGCTCATGCTTTTGTGATAATTTTCTTTATAGTCATGCCCATTATAATTGGGGGGTTTGGGAACTGACTCATCCCCTTAATAATTGCAGCGCCGGACATAGCATTTCCCCGAATAAATAATATAAGCTTCTGACTCCTCCCCCCCTCATTTGTATTGCTACTGGCCTCCGCTGGGCTTGAAGCAGGTGCTGGGACGGGTTGAACAGTATACCCCCCTCTAGCTGCCAACATTGCCCATGCCGGGCCATCTGTCGATCTCACTATTTTTTCCCTTCACCTCGCAGGCGTCTCTTCAATCTTAGGCGCAATTAACTTCATTACAACTATCCTCAACATGAAACTTCCTTCATTTACTCAATACCAAATTCCTTTATTCGTCTGGTCCGTTTTGATTACTGCTATCCTCTTACTTCTATCCCTTCCTGTCCTAGCTGCTGGTATTACCATACTTCTCACAGACCGAAACCTGAATACATCATTCTTTGACCCTGCAGGTGGGGGGGACCCTATCCTCTACCAACATCTATTT
	GK0158_Clau_SN      ????????????????????????????????????????????????????????????????????CCGTGCAAAGGTAGCATAATCATTTGTCTCTTAAATAGGGACCTGTATGAACGGCATCACGAAGATTTTACTGTCTCCCCCCACCAATCTGTGAAACTAATCCCCCTGTGAAAAAGCAGGAATACAAATACAAGACGAGAAGACCCTGTGGAGCTTAAAACT-AGTAATACTTGCTAATCCTCCTA--------AAACATCTCCACTTAGCATTGTACTTACACCTTTTCGGTTGGGGTAACCTCGGAGAAAAATCAAACCTCCACGCTG-----------TTTATATTTCAGAACCTCAATTCTATAAATCATCAAATTGACAC-ATTGACCCATACACTTGATCAACGAACTAAGTTACCCCAGGGATAACAGCGCCATCCACTTCGAGAGCACGTATCGACAGGTGGGCTTACGACCTCGATG?????????????????????????????????????????????????????????????????ACGCTGTACTTGATTTTCGGGGCCTGGGCAGGAATAGTCGGTACTGCCTTGAGTCTCTTAATCCGAGCTGAGCTAAGCCAACCTGGTTCCCTCCTCGGCAGTGATCAGATTTATAATGTAATCGTTACAGCCCATGCTTTTGTAATAATTTTCTTTATAGTCATGCCCGTTATAATTGGGGGATTTGGGAACTGACTCATCCCCTTAATAATTGCAGCACCGGACATAGCATTTCCCCGAATAAATAATATAAGCTTCTGACTCCTCCCCCCCTCATTTGTATTACTACTGGCCTCCGCTGGGCTTGAAGCAGGTGCTGGGACGGGTTGAACAGTATACCCCCCTCTAGCTGCCAACATTGCCCATGCCGGGCCATCTGTCGATCTCACTATTTTTTCCCTTCACCTCGCAGGCGTCTCTTCAATCTTAGGCGCAATTAACTTCATTACAACTATCCTCAACATGAAACTTCCTTCATTTACTCAATACCAAATTCCTTTATTCGTCTGATCCGTTTTGATTACTGCTATCCTCTTACTTCTATCCCTTCCTGTCCTTGCTGCTGGTATTACCATACTTCTCACAGACCGAAACCTGAATACATCATTCTTTGACCCTGCAGGTGGGGGAGACCCTATCCTCTACCAACATCTATTT
	MVZ263735_Clau_IO   ????????????????????????????????????????????????????????????????????CCGTGCAAAGGTAGCATAATCATTTGTCTCTTAAATAGGGACCTGTATGAACGGCATCACGAAGATTTTACTGTCTCCCCCCACCAATCTGTGAAACTAATCCCCCTGTGAAAAAGCAGGAATACAAATACAAGACGAGAAGACCCTGTGGAGCTTAAAACT-AGTAATACTTGCTAGTCCTCCTA--------AAACATCTCCACTTAGCATTGTACTTACACCTTTTCGGTTGGGGTAACCTCGGAGAAAAATCAAACCTCCACGCTG-----------TTTATATTTCAGAACCTCAATTCTATAAATCATCAAATTGACAC-ATTGACCCATACACTTGATCAACGAACTAAGTTACCCCAGGGATAACAGCGCCATCCACTTCGAGAGCACGTATCGACAGGTGG-CTTACGACCTCGATG?????????????????????????????????????????????????????????????????ACGCTGTACTTGATTTTCGGGGCCTGGGCAGGAATAGTCGGTACTGCCTTGAGTCTCTTAATCCGAGCTGAGCTAAGCCAACCTGGTTCCCTCCTCGGCAGTGATCAGATTTATAATGTAATCGTTACAGCTCATGCTTTTGTAATAATTTTCTTTATAGTCATGCCCATTATAATTGGGGGATTTGGGAACTGACTCATCCCCTTAATAATTGCAGCACCGGACATAGCATTTCCCCGAATAAATAATATAAGCTTCTGACTCCTCCCCCCCTCATTTGTATTACTACTGGCCTCCGCTGGGCTTGAAGCAGGTGCTGGGACGGGTTGAACAGTATACCCCCCTCTAGCTGCCAACATTGCCCATGCCGGGCCATCTGTCGATCTCACTATTTTTTCCCTTCACCTCGCAGGCGTCTCTTCAATCTTAGGCGCAATTAACTTCATTACAACTATCCTCAACATGAAACTTCCTTCATTTACTCAATACCAAATTCCTTTATTCGTCTGATCCGTTTTGATTACTGCTATCCTCTTACTTCTATCCCTTCCTGTCCTTGCTGCTGGTATTACCATACTTCTCACAGACCGAAACCTGAATACATCATTCTTTGACCCTGCAGGTGGGGGAGACCCCATCCTCTACCAACATCTATTT
	LDW12420_Clau_Tap   ????????????????????????????????????????????????????????????????????CCGTGCAAAGGTAGCATAATCATTTGTCTCTTAAATAGGGACCTGTATGAACGGCATCACGAAGATTTTACTGTCTCCCCCCACCAATCTGTGAAACTAATCCCCCTGTGAAAAAGCAGGAATACAAATACAAGACGAGAAGACCCTGTGGAGCTTAAAACT-AGTAATACTTGCTAGTCCTCCTA--------AAACATCTCCACTTAGCATTGTACTTACACCTTTTCGGTTGGGGTAACCTCGGAGAAAAATCAAACCTCCACGCTG-----------TTTATATTTCAGAACCTCAATTCTATAAATCATCAAATTGACAC-ATTGACCCATACACTTGATCAACGAACTAAGTTACCCCAGGGATAACAGCGCCATCCACTTCGAGAGCACGTATCGACAGGTGGGCTTACGACCTCGATGT????????????????????????????????????????????????????????????????ACGCTGTACTTGATTTTCGGGGCCTGGGCAGGAATAGTCGGTACTGCCTTGAGTCTCTTAATCCGAGCTGAGCTAAGCCAACCTGGTTCCCTCCTCGGCAGTGATCAGATTTATAATGTAATCGTTACAGCTCATGCTTTTGTAATAATTTTCTTTATAGTCATGCCCGTTATAATTGGGGGATTTGGGAACTGACTCATCCCCTTAATAATTGCAGCACCGGACATAGCATTTCCCCGAATAAATAATATAAGCTTCTGACTCCTCCCCCCCTCATTTGTATTACTACTGGCCTCCGCTGGGCTTGAAGCAGGTGCTGGGACGGGTTGAACAGTATACCCCCCTCTAGCTGCCAACATTGCCCATGCCGGGCCATCTGTCGATCTCACTATTTTTTCCCTTCACCTCGCAGGCGTCTCTTCAATCTTAGGCGCAATTAACTTCATTACAACTATCCTCAACATGAAACTTCCTTCATTTACTCAATACCAAATTCCTTTATTCGTCTGATCCGTTTTGATTACTGCTATCCTCTTACTTCTATCCCTTCCTGTCCTTGCTGCTGGTATTACCATACTTCTCACAGACCGAAACCTGAATACATCATTCTTTGACCCTGCAGGTGGGGGAGACCCCATCCTCTACCAACATCTATTT
	Cbra_UCR20559       CGCCTCTCGCAT-CTCATAAGAGGTCTAGCCTGCCCAGTGACTCTATTCAACGGCCGCGGTACACTAACCGTGCAAAGGTAGCATAATCACTTGTCTCTTAAATGGGGACCTGTATGAACGGCATCACGAGGATTTTACTGTCTCCCCCTACCAATCAGTGAAACTAATCCCCCTGTGAAAAAGCAGGAATATATATACAAGACGAGAAGACCCTATGGAGCTTAAAATT-AATAACACTTACTACTTCCCTTT--------AAACATAATCACTTAGTATCGTGCTTATACATTTTCGGTTGGGGTGACCCCGGAGTAAAGCCAAACCTCCACGCTG-------------TATATTTAAGACCCCCCATTCTATCAATCAATAAATTGACAT-ATTGACCCAAAAACTTGATCAACGAACTAAGTTACCCTAGGGATAACAGCGCCATCCACTTCAAGAGTACATATCAACAAGTGGGCTTACGACCTCGATGTTGGATCAGGATCCCCCAGTGGTGCAGTCGCTACTAAAGGTTTGTTTGTTCAACAATTAAAATCCACGCTGTATCTAATCTTTGGGGCCTGAGCGGGGATAATCGGCACCGCATTAAGCCTTCTCATTCGAGCTGAGCTGAGTCAACCTGGGCCCCTCCTTGGTAGCGATCAAATTTACAACGTCATTGTTACAGCTCATGCCTTCGTGATAATCTTCTTCATAGTAATGCCAGTTATAATCGGGGGGTTCGGAAACTGACTAGTTCCTCTAATAATTGCAGCACCTGATATGGCATTCCCCCGAATGAATAATATGAGCTTCTGACTTCTCCCCCCCTCATTTGTTCTCCTCTTAGCCTCCGCTGGACTTGAAGCAGGTGCCGGAACAGGTTGAACAGTATATCCTCCTTTAGCTGCTAATATTGCCCACGCTGGACCCTCTGTAGACCTCACTATCTTTTCCCTCCATCTTGCAGGTGTCTCTTCAATCTTAGGCGCAATCAACTTTATTACAACTATTTTTAACATAAAACTCCCCTCATTTACCCAATACCAAATTCCTCTTTTTGTATGATCTGTCTTAATTACCGCAGTACTCTTACTCTTATCCCTTCCTGTTCTTGCTGCCGGTATCACTATGCTACTCACAGATCGAAACCTAAACACTTCCTTCTTTGATCCTGCAGGTGGAGGAGACCCCATTCTTTACCAACACCTATTC
	UCR20951_Cbra_Nec   ????????????????????????????????????????????????????????????????????CCGTGCAAAGGTAGCATAATCACTTGTCTCTTAAATAGGGACCTGTATGAACGGCATCACGAGGATTTTACTGTCTCCCCCTACCAATCAGTGAAACTAATCCCCCTGTGAAAAAGCAGGAGTATATATACAAGACGAGAAGACCCTATGGAGCTTAAAATT-AATAACACTTACTACTTCCCTTT--------AAACATAATCACTTAGTATCGTGCTTATACATTTTCGGTTGGGGTGACCCCGGAGTAAAGCCTAACCTCCACGCTG-------------TATATTTAAGAACCCCTATTCTATCAATCAATAAATTGACAT-ATTGACCCAAAAACTTGATCAACGAACTAAGTTACCCTAGGGATAACAGCGCCATCCACTTCAAGAGTACATATCAACAAGTGGGCTTACGACCTCGATG?????????????????????????????????????????????????????????????????ACGCTGTATCTAATCTTTGGGGCCTGAGCGGGAATAATTGGCACCGCATTGAGCCTTCTCATTCGAGCTGAGCTGAGTCAACCTGGGCCCCTCCTTGGAAGCGATCAAATTTACAACGTCATTGTTACAGCTCATGCCTTCGTGATAATCTTCTTCATGGTAATGCCAGTTATAATCGGGGGGTTCGGAAACTGACTAGTTCCTCTAATAATTGCAGCACCTGATATAGCATTCCCCCGAATAAATAATATAAGCTTCTGACTTCTTCCCCCCTCATTTGTTCTCCTCTTAGCTTCCGCTGGACTTGAAGCAGGTGCCGGAACAGGTTGAACAGTCTATCCTCCTTTAGCTGCTAATATTGCCCACGCTGGACCCTCTGTAGACCTCACTATCTTTTCCCTCCATCTTGCAGGTGTCTCTTCAATCTTAGGCGCAATCAACTTTATCACAACTATTTTTAATATAAAACTCCCCTCATTTACCCAATACCAAATTCCTCTTTTTGTGTGATCTGTCCTAATTACCGCAGTACTCTTACTCTTATCCCTTCCTGTTCTTGCTGCCGGTATCACTATGCTACTCACAGACCGAAACCTAAACACTTCCTTCTTTGATCCTGCAGGTGGAGGAGACCCCATTCTTTACCAACACCTATTC
	EAP0406_Cbra_SM     CGCCTCTCGCAT-CTCATAAGAGGTCTAGCCTGCCCAGTGACTTTATTCAACGGCCGCGGTACACTAACCGTGCAAAGGTAGCATAATCACTTGTCTCTTAAATAGGGACCTGTATGAACGGCATCACGAGGATTTTACTGTCTCCCCCTACCAATCAGTGAAACTAATCCCCCTGTGAAAAAGCAGGAGTATATATACAAGACGAGAAGACCCTATGGAGCTTAAAATT-AATAACACTTACTACTTCCCTTT--------AAACATAATCACTTAGTATCGTGCTTATACATTTTCGGTTGGGGTGACCCCGGAGTAAAGCCTAACCTCCACGCTG-------------TATATTTAAGAACCCCTATTCTATCAATCAATAAATTGACAT-ATTGACCCAAAAACTTGATCAACGAACTAAGTTACCCTAGGGATAACAGCGCCATCCACTTCAAGAGTACATATCAACAAGTGGGCTTACGACCTCGATGTTGGATCAGGATCCCCCAGTGGTGCAGTCGCTACTAAAGGTTTGTTTGTTCAACAATTAAAATCCACGCTGTATCTAATCTTTGGAGCCTGAGCGGGAATAATCGGCACCGCATTGAGCCTTCTCATTCGAGCTGAGCTGAGTCAACCTGGGCCCCTCCTTGGAAGCGATCAAATTTACAACGTCATTGTTACAGCTCATGCCTTCGTGATAATCTTCTTCATGGTAATGCCAGTTATAATCGGGGGGTTCGGAAACTGACTAGTTCCTCTAATAATTGCAGCACCTGATATAGCATTCCCCCGAATAAATAATATAAGCTTCTGACTTCTTCCCCCCTCATTTGTTCTCCTCTTAGCTTCCGCTGGACTTGAAGCAGGTGCCGGAACAGGTTGAACAGTCTATCCTCCTTTAGCTGCTAATATTGCCCACGCTGGACCCTCTGTAGACCTCACTATCTTTTCCCTCCATCTTGCAGGTGTCTCTTCAATCTTAGGCGCAATCAACTTTATCACAACTATTTTTAATATAAAACTCCCCTCATTTACCCAATACCAAATTCCTCTTTTTGTGTGATCTGTCCTAATTACCGCAGTACTCTTACTCTTATCCCTTCCTGTTCTTGCTGCCGGTATCACTATGCTACTCACAGACCGAAACCTAAACACTTCCTTCTTTGATCCTGCAGGTGGAGGAGACCCCATTCTTTACCAACACCTATTC
	EAP0558_Cbra_Gua    CGCCTCTCGCAT-CTCATAAGAGGTCTAGCCTGCCCAGTGACTTTATTCAACGGCCGCGGTACACTAACCGTGCAAAGGTAGCATAATCACTTGTCTCTTAAATAGGGACCTGTATGAACGGCATCACGAGGATTTTACTGTCTCCCCCCACCAATCAGTGAAACTAATCCCCCTGTGAAAAAGCAGGAGTATATATACAAGACGAGAAGACCCTATGGAGCTTAAAATT-AATAACACTTACTACTTCCCTTA---------AACATAATCACTTAGTATCGTGCTTACACATTTTCGGTTGGGGTGACCCCGGAGTAAAGCCTAACCTCCACGCTG-------------TATATTTAAGAACCACCATTCTATCAATCAATAAATTGACAT-ATTGACCCAAAAACTTGATCAACGAACTAAGTTACCCTAGGGATAACAGCGCCATCCACTTCAAGAGTACATATCAACAAGTGGGCTTACGACCTCGATGTTGGATCAGGATCCCCCAGTGGTGCAGTCGCTACTAAAGGTTTGTTTGTTCAACAATTAAAATCCACGCTGTATCTGATCTTTGGGGCCTGAGCGGGAATAATTGGCACCGCATTGAGCCTTCTAATTCGAGCTGAGCTCAGTCAACCTGGACCCCTCCTTGGAAGCGATCAAATTTACAACGTCATTGTTACAGCTCATGCCTTCGTGATAATCTTCTTCATGGTAATGCCAGTTATAATCGGGGGGTTCGGAAACTGATTAGTTCCTCTAATAATTGCAGCACCCGATATAGCATTCCCCCGAATAAATAACATAAGCTTCTGACTTCTTCCCCCCTCATTTGTTCTCCTCTTAGCCTCCGCTGGACTTGAAGCAGGTGCCGGAACAGGTTGAACAGTCTATCCTCCTTTAGCTGCTAATATTGCCCACGCTGGACCCTCTGTAGACCTCACTATCTTTTCCCTCCATCTTGCAGGTGTCTCTTCAATCTTAGGCGCAATCAACTTTATCACAACTATTTTTAATATAAAACTCCCCTCATTTACCCAGTACCAAATTCCTCTTTTTGTATGATCTGTCCTAATTACCGCAGTACTCTTACTCTTATCCCTTCCTGTTCTTGCTGCCGGTATCACTATGCTACTCACAGACCGAAACCTAAACACTTCCTTCTTTGATCCTGCAGGTGGAGGAGACCCCATTCTTTACCAACACCTATTC
	CRARC0047_Cud_Chi   CGCCTCTTGCAC-CCCATAAGAGGTCTAGCCTGCCCAGTGACTC-ATTCAACGGCCGCGGTACACTAACCGTGCAAAGGTAGCATAATCACTTGTCTCTTAAATAGAGACCTGTATGAACGGCATCACGAGGATTTTACTGTCTCCCCCTACCAATCAGTGAAACTAATCTCCCTGTGAAAAAGCAGGGATATATATACAAGACGAGAAGACCCTATGGAGCTTAAAATA-AATAACACTTGCTATCTACTCCT--------AAATATAATCACTTAGCATCATGCTTATACATTTTCGGTTGGGGTGACCCCGGAGAAAAACCTAACCTCCACGCTG-------------TATATTTAAGAACCTCAATTCTATTAATCAACAAACTGACAT-ATTGACCCAAACACTTGATCAACGAACTAAGTTACCCTAGGGATAACAGCGCCATCCACTTCAAGAGTACATATCAACAAGTGGGCTTACGACCTCGATGTTGGATCAGGATTCCCCAGTGGTGCAGTAGCTACTAAAGGTTTGTTTGTTCAACAATTAAAATCCACGCTATACTTAGTCTTTGGGGCTTGAGCAGGAATGATCGGCACTGCATTGAGTCTTCTCATTCGAGCTGAACTGGGTCAGCCTGGACCCCTCCTTGGTAGCGACCAAATTTACAACGTCATCGTTACAGCCCATGCTTTCGTAATAATCTTCTTCATGGTAATGCCTATTATAATCGGGGGGTTCGGAAACTGACTGGTCCCCTTAATAATTGCAGCACCAGACATGGCATTCCCCCGAATGAACAACATAAGCTTCTGACTTCTTCCCCCATCATTTGTCCTCCTCTTAGCTTCCGCTGGACTTGAAGCAGGTGCCGGAACGGGTTGAACAGTCTATCCCCCCCTGGCTGCTAATATCGCCCATGCTGGACCCTCTGTCGACCTCACTATCTTTTCCCTTCACCTCGCAGGTGTCTCATCGATCTTAGGCGCAATTAACTTTATTACAACCATTTTTAATATGAAACTCCCCTCGTTTACCCAATACCAAATCCCTCTTTTTGTTTGATCTGTCCTAATTACCGCAGTACTCTTACTTCTATCCCTTCCTGTTCTTGCTGCTGGTATTACCATATTACTCACAGACCGAAACCTCAACACTTCATTCTTTGACCCTGCGGGTGGAGGAGACCCCATTCTTTACCAACACCTGTTC
	CRARC0048_Cud_Chi   CGCCTCTTGCAC-CCCATAAGAGGTCTAGCCTGCCCAGTGACTC-ATTCAACGGCCGCGGTACACTAACCGTGCAAAGGTAGCATAATCACTTGTCTCTTAAATAGAGACCTGTATGAACGGCATCACGAGGATTTTACTGTCTCCCCCTACCAATCAGTGAAACTAATCTCCCTGTGAAAAAGCAGGGATATATATACAAGACGAGAAGACCCTATGGAGCTTAAAATA-AATAACACTTGCTATCTACTCCT--------AAATATAATCACTTAGCATCATGCTTATACATTTTCGGTTGGGGTGACCCCGGAGAAAAACCTAACCTCCACGCTG-------------TATATTTAAGAACCTCAATTCTATTAATCAACAAACTGACAT-ATTGACCCAAACACTTGATCAACGAACTAAGTTACCCTAGGGATAACAGCGCCATCCACTTCAAGAGTACATATCAACAAGTGGGCTTACGACCTCGATGTTGGATCAGGATTCCCCAGTGGTGCAGTAGCTACTAAAGGTTTGTTTGTTCAACAATTAAAATCCACGCTATACTTAGTCTTTGGGGCTTGAGCAGGAATGATCGGCACTGCATTGAGTCTTCTCATTCGAGCTGAACTGGGTCAGCCTGGACCCCTCCTTGGTAGCGACCAAATTTACAACGTCATCGTTACAGCCCATGCTTTCGTAATAATCTTCTTCATGGTAATGCCTATTATAATCGGGGGGTTCGGAAACTGACTGGTCCCCTTAATAATTGCAGCACCAGACATGGCATTCCCCCGAATGAACAACATAAGCTTCTGACTTCTTCCCCCATCATTTGTCCTCCTCTTAGCTTCCGCTGGACTTGAAGCAGGTGCCGGAACGGGTTGAACAGTCTATCCCCCCCTGGCTGCTAATATCGCCCATGCTGGACCCTCTGTCGACCTCACTATCTTTTCCCTTCACCTCGCAGGTGTCTCATCGATCTTAGGCGCAATTAACTTTATTACAACCATTTTTAATATGAAACTCCCCTCGTTTACCCAATACCAAATCCCTCTTTTTGTTTGATCTGTCCTAATTACCGCAGTACTCTTACTTCTATCCCTTCCTGTTCTTGCTGCTGGTATTACCATATTACTCACAGACCGAAACCTCAACACTTCATTCTTTGACCCTGCGGGTGGAGGAGACCCCATTCTTTACCAACACCTGTTC
	EAP0754_CspVer      CGCCTCTTGCAC-CCCATAAGAGGTCTAGCCTGCCCAGTGACTC-ATTCAACGGCCGCGGTACACTAACCGTGCAAAGGTAGCATAATCACTTGTCTCTTAAATAGAGACCTGTATGAACGGCATCACGAGGATTTTACTGTCTCCCCTTACCAATCAGTGAAACTAATCTCCCTGTGAAAAAGCAGGGATATATACACAAGACGAGAAGACCCTATGGAGCTTAAAATA-AATAACACTTGCTATCTACTCCT--------AAATATAATCACTTAGCATCATGCTTATACATTTTCGGTTGGGGTGACCCCGGAGAAAAACCTAACCTCCACGCTG-------------TATATTTAAGAACCTCAATTCTATTAATCAAAAAACTGACAT-ATTGACCCAAACACTTGATCAACGAACTAAGTTACCCTAGGGATAACAGCGCCATCCACTTCAAGAGTACATATCAACAAGTGGGCTTACGACCTCGATGTTGGATCAGGATTCCCCAGTGGTGCAGTAGCTACTAAAGGTTTGTTTGTTCAACAATTAAAATCCACGCTATACTTAGTCTTTGGGGCTTGAGCAGGAATGATCGGCACTGCATTGAGTCTTCTCATTCGAGCTGAACTGGGTCAGCCTGGGCCCCTCCTTGGTAGCGACCAGATTTACAACGTCATCGTTACAGCCCATGCTTTCGTAATAATCTTCTTCATGGTAATGCCTGTTATAATCGGGGGGTTCGGAAACTGACTGGTCCCCTTAATAATTGCAGCACCAGACATGGCATTCCCCCGAATGAACAACATAAGCTTCTGACTTCTTCCCCCATCATTTGTCCTCCTCTTAGCTTCCGCTGGACTTGAAGCAGGTGCCGGAACGGGTTGAACAGTCTATCCCCCCCTGGCTGCTAATATCGCCCATGCTGGACCCTCTGTCGACCTCACTATCTTTTCCCTTCACCTCGCGGGTGTCTCATCGATCTTAGGCGCAATTAACTTTATTACAACCATTTTTAATATGAAACTCCCCTCGTTTACCCAATACCAAATCCCTCTTTTTGTTTGATCTGTCCTAATTACCGCAGTACTCTTACTTCTATCCCTTCCTGTTCTTGCTGCTGGTATTACCATATTACTCACAGACCGAAACCTCAACACTTCATTCTTTGACCCTGCGGGTGGAGGAGACCCCATTCTTTACCAACACCTGTTC
	Cbra_USNM572220     CGCCTCTTGCA--CCCATAAGAGGTCTAGCCTGCCCAGTGACTTTGTTCAACGGCCGCGGTACACTAACCGTGCAAAGGTAGCATAATCACTTGTCTCTTAAATAGGGACTTGTATGAACGGCGTCACGAAGATTTTACTGTCTCCCCTTACCAATCAGTGAAACTAATCCCCCTGTGAAAAAGCAGGGCTACATATACAAGACGAGAAGACCCTATGGAGCTTAAAATT-AGTAACACTTGCTTATTCCTTTG--------AAATTTAACCACTTAGCATTATACTTACACATTTTCGGTTGGGGTGACCCCGGAGAAAAATCTAACCTCCATGCTG-------------TATATTTAAGAACCTCAGTTCTAGAAATCAATAAACTGACAC-ATTGACCCAAACACTTGATCAACGAACTAAGTTACCCTAGGGATAACAGCGCCATCCACTTCAAGAGTACATATCAACAAGTGGGCTTACGACCTCGATGTTGGATCGGGATTCCCAAGTGGTGCAGTCGCTACTAAAGGTTTGTTTGTTCAACAATTAAAATCC?????????TTGATCTTCGGGGCTTGAGCAGGGATAATCGGCACTGCTTTAAGCCTTCTCATTCGAACTGAGCTGAGCCAGCCCGGACCCCTCCTTGGCAGCGACCAAATTTACAACGTCATCGTTACAGCCCATGCTTTTGTAATAATTTTCTTCATGGTAATGCCCGTCATGATCGGGGGATTCGGAAATTGATTAGTCCCCTTAATGATTGCGGCACCAGATATGGCATTCCCCCGGATAAATAATATAAGCTTCTGACTTCTCCCCCCCTCATTTGTTCTCCTCTTGGCTTCCGCTGGACTTGAAGCAGGTGCTGGGACAGGCTGAACAGTTTACCCCCCCCTAGCTGCTAACATTGCCCACGCTGGGCCCTCTGTCGACCTCACTATTTTTTCTCTTCATCTCGCAGGTGTTTCTTCAATCTTAGGCGCAATCAATTTTATCACAACTATTTTTAATATAAAACTGCCTCCATTTACCCAGTACCAAACTCCTCTTTTTGTCTGATCTGTCTTAATTACTGCAGTACTCTTACTTCTGTCTCTTCCTGTTCTTGCTGCCGGTATCACTATGCTACTTACAGACCGAAACCTAAACACTTCATTCTTTGACCCTGCAGGCGGGGGAGACCCCATTCTTTACCAACACCTATTT
	Cbra_USNM572223     CGCCTCTTGCA--CCCATAAGAGGTCTAGCCTGCCCAGTGACTTTGTTCAACGGCCGCGGTACACTAACCGTGCAAAGGTAGCATAATCACTTGTCTCTTAAATAGGGACTTGTATGAACGGCGTCACGAAGATTTTACTGTCTCCCCTTACCAATCAGTGAAACTAATCCCCCTGTGAAAAAGCAGGGCTACATATACAAGACGAGAAGACCCTATGGAGCTTAAAATT-AGTAACACTTGCTTATTCCTTTG--------AAATTTAACCACTTAGCATTATACTTACACATTTTCGGTTGGGGTGACCCCGGAGAAAAATCTAACCTCCATGCTG-------------TATATTTAAGAACCTCAGTTCTAGAAATCAATAAACTGACAC-ATTGACCCAAACACTTGATCAACGAACTAAGTTACCCTAGGGATAACAGCGCCATCCACTTCAAGAGTACATATCAACAAGTGGGCTTACGACCTCGATGTTGGATCGGGATTCCCAAGTGGTGCAGTCGCTACTAAAGGTTTGTTTGTTCAACAATTAAAATCC?????????CTGATCTTCGGGGCTTGAGCAGGGATAATCGGCACTGCTTTAAGCCTTCTCATTCGAACTGAGCTGAGCCAGCCCGGACCCCTCCTTGGCAGCGACCAAATTTACAACGTCATCGTTACAGCCCATGCTTTTGTAATAATTTTCTTCATGGTAATGCCCGTCATGATCGGGGGATTCGGAAATTGATTAGTCCCCTTAATGATTGCGGCACCAGATATGGCATTCCCCCGGATAAATAATATAAGCTTCTGACTTCTCCCCCCCTCATTTGTTCTCCTCTTGGCTTCCGCTGGACTTGAAGCAGGTGCTGGGACAGGCTGAACAGTTTACCCCCCCCTAGCTGCTAACATTGCCCACGCTGGGCCCTCTGTCGACCTCACTATTTTTTCTCTTCATCTCGCAGGTGTTTCTTCAATCTTAGGCGCAATCAATTTTATCACAACTATTTTTAATATAAAACTGCCTCCATTTACCCAGTACCAAACTCCTCTTTTTGTCTGATCTGTCTTAATTACTGCAGTACTCTTACTTCTGTCTCTTCCTGTTCTTGCTGCCGGTATCACTATGCTACTTACAGACCGAAACCTAAACACTTCATTCTTTGACCCTGCAGGCGGGGGAGACCCCATTCTTTACCAACACCTATKT
	Cbra_USNM572222     CGCCTCTTGCA--CCCATAAGAGGTCTAGCCTGCCCAGTGACTTTGTTCAACGGCCGCGGTACACTAACCGTGCAAAGGTAGCATAATCACTTGTCTCTTAAATAGGGACTTGTATGAACGGCGTCACGAAGATTTTACTGTCTCCCCTTACCAATCAGTGAAACTAATCCCCCTGTGAAAAAGCAGGGCTACATATACAAGACGAGAAGACCCTATGGAGCTTAAAATT-AGTAACACTTGCTTATTCCTTTG--------AAATTTAACCACTTAGCATTATACTTACACATTTTCGGTTGGGGTGACCCCGGAGAAAAATCTAACCTCCATGCTG-------------TATATTTAAGAACCTCAGTTCTAGAAATCAATAAACTGACAC-ATTGACCCAAACACTTGATCAACGAACTAAGTTACCCTAGGGATAACAGCGCCATCCACTTCAAGAGTACATATCAACAAGTGGGCTTACGACCTCGATGTTGGATCGGGATTCCCAAGTGGTGCAGTCGCTACTAAAGGTTTGTTTGTTCAACAATTAAAATCC?????????TTGATCTTCGGGGCTTGAGCAGGGATAATCGGCACTGCTTTAAGCCTTCTCATTCGAACTGAGCTGAGCCAGCCCGGACCCCTCCTTGGCAGCGACCAAATTTACAACGTCATCGTTACAGCCCATGCTTTTGTAATAATTTTCTTCATGGTAATGCCCGTCATGATCGGGGGATTCGGAAATTGATTAGTCCCCTTAATGATTGCGGCACCAGATATGGCATTCCCCCGGATAAATAATATAAGCTTCTGACTTCTCCCCCCCTCATTTGTTCTCCTCTTGGCTTCCGCTGGACTTGAAGCAGGTGCTGGGACAGGCTGAACAGTTTACCCCCCCCTAGCTGCTAACATTGCCCACGCTGGGCCCTCTGTCGACCTCACTATTTTTTCTCTTCATCTCGCAGGTGTTTCTTCAATCTTAGGCGCAATCAATTTTATCACAACTATTTTTAATATAAAACTGCCTCCATTTACCCAGTACCAAACTCCTCTTTTTGTCTGATCTGTCTTAATTACTGCAGTACTCTTACTTCTGTCTCTTCCTGTTCTTGCTGCCGGTATCACTATGCTACTTACAGACCGAAACCTAAACACTTCATTCTTTGACCCTGCAGGCGGGGGAGACCCCATTCTTTACCAACACCTATTT
	Cbra_MVUP1841       CGCCTCTTGCA--CCCATAAGAGGTCTAGCCTGCCCAGTGACTTTGTTCAACGGCCGCGGTACACTAACCGTGCAAAGGTAGCATAATCACTTGTCTCTTAAATAGGGACTTGTATGAACGGCGTCACGAAGATTTTACTGTCTCCCCTTACCAATCAGTGAAACTAATCCCCCTGTGAAAAAGCAGGGCTACATATACAAGACGAGAAGACCCTATGGAGCTTAAAATT-AGTAACACTTGCTTATTCCTTTG--------AAATTTAACCACTTAGCATTATACTTACACATTTTCGGTTGGGGTGACCCCGGAGAAAAATCTAACCTCCATGCTG-------------TATATTTAAGAACCTCAGTTCTAGAAATCAATAAACTGACAC-ATTGACCCAAACACTTGATCAACGAACTAAGTTACCCTAGGGATAACAGCGCCATCCACTTCAAGAGTACATATCAACAAGTGGGCTTACGACCTCGATGTTGGATCGGGATTCCCAAGTGGTGCAGTCGCTACTAAAGGTTTGTTTGTTCAACAATTAAAATCC?????????TTGATCTTCGGGGCTTGAGCAGGGATAATCGGCACTGCTTTAAGCCTTCTCATTCGAACTGAGCTGAGCCAGCCCGGACCCCTCCTTGGCAGCGACCAAATTTACAACGTCATCGTTACAGCCCATGCTTTTGTAATAATTTTCTTCATGGTAATGCCCGTCATGATCGGGGGATTCGGAAATTGATTAGTCCCCTTAATGATTGCGGCACCAGATATGGCATTCCCCCGGATAAATAATATAAGCTTCTGACTTCTCCCCCCCTCATTTGTTCTCCTCTTGGCTTCCGCTGGACTTGAAGCAGGTGCTGGGACAGGCTGAACAGTTTACCCCCCCCTAGCTGCTAACATTGCCCACGCTGGGCCCTCTGTCGACCTCACTATTTTTTCTCTTCATCTCGCAGGTGTTTCTTCAATCTTAGGCGCAATCAATTTTATCACAACTATTTTTAATATAAAACTGCCTCCATTTACCCAGTACCAAACTCCTCTTTTTGTCTGATCTGTCTTAATTACTGCAGTACTCTTACTTCTGTCTCTTCCTGTTCTTGCTGCCGGTATCACTATGCTACTTACAGACCGAAACCTAAACACTTCATTCTTTGACCCTGCAGGCGGGGGAGACCCCATTCTTTACCAACACCTATKT
	Cbra_USM572221      CGCCTCTTGCA--CCCATAAGAGGTCTAGCCTGCCCAGTGACTTTGTTCAACGGCCGCGGTACACTAACCGTGCAAAGGTAGCATAATCACTTGTCTCTTAAATAGGGACTTGTATGAACGGCGTCACGAAGATTTTACTGTCTCCCCTTACCAATCAGTGAAACTAATCCCCCTGTGAAAAAGCAGGGCTACATATACAAGACGAGAAGACCCTATGGAGCTTAAAATT-AGTAACACTTGCTTATTCCTTTG--------AAATTTAACCACTTAGCATTATACTTACACATTTTCGGTTGGGGTGACCCCGGAGAAAAATCTAACCTCCATGCTG-------------TATATTTAAGAACCTCAGTTCTAGAAATCAATAAACTGACAC-ATTGACCCAAACACTTGATCAACGAACTAAGTTACCCTAGGGATAACAGCGCCATCCACTTCAAGAGTACATATCAACAAGTGGGCTTACGACCTCGATGTTGGATCGGGATTCCCAAGTGGTGCAGTCGCTACTAAAGGTTTGTTTGTTCAACAATTAAAATCC?????????TTGATCTTCGGGGCTTGAGCAGGGATAATCGGCACTGCTTTAAGCCTTCTCATTCGAACTGAGCTGAGCCAGCCCGGACCCCTCCTTGGCAGCGACCAAATTTACAACGTCATCGTTACAGCCCATGCTTTTGTAATAATTTTCTTCATGGTAATGCCCGTCATGATCGGGGGATTCGGAAATTGATTAGTCCCCTTAATGATTGCGGCACCAGATATGGCATTCCCCCGGATAAATAATATAAGCTTCTGACTTCTCCCCCCCTCATTTGTTCTCCTCTTGGCTTCCGCTGGACTTGAAGCAGGTGCTGGGACAGGCTGAACAGTTTACCCCCCCCTAGCTGCTAACATTGCCCACGCTGGGCCCTCTGTCGACCTCACTATTTTTTCTCTTCATCTCGCAGGTGTTTCTTCAATCTTAGGCGCAATCAATTTTATCACAACTATTTTTAATATAAAACTGCCTCCATTTACCCAGTACCAAACTCCTCTTTTTGTCTGATCTGTCTTAATTACTGCAGTACTCTTACTTCTGTCTCTTCCTGTTCTTGCTGCCGGTATCACTATGCTACTTACAGACCGAAACCTAAACACTTCATTCTTTGACCCTGCAGGCGGGGGAGACCCCATTCTTTACCAACACCTATWT
	Cbra_MVUP1803       CGCCTCTTGCA--CCCATAAGAGGTCTAGCCTGCCCAGTGACTTTGTTCAACGGCCGCGGTACACTAACCGTGCAAAGGTAGCATAATCACTTGTCTCTTAAATAGGGACTTGTATGAACGGCGTCACGAAGATTTTACTGTCTCCCCTTACCAATCAGTGAAACTAATCCCCCTGTGAAAAAGCAGGGCTACATATACAAGACGAGAAGACCCTATGGAGCTTAAAATT-AGTAACACTTGCTTATTCCTTTG--------AAATTTAACCACTTAGCATTATACTTACACATTTTCGGTTGGGGTGACCCCGGAGAAAAATCTAACCTCCATGCTG-------------TATATTTAAGAACCTCAGTTCTAGAAATCAATAAACTGACAC-ATTGACCCAAACACTTGATCAACGAACTAAGTTACCCTAGGGATAACAGCGCCATCCACTTCAAGAGTACATATCAACAAGTGGGCTTACGACCTCGATGTTGGATCGGGATTCCCAAGTGGTGCAGTCGCTACTAAAGGTTTGTTKKTTCAACAATTAAAATCC?????????TTGATCTTCGGGGCTTGAGCAGGGATAATCGGCACTGCTTTAAGCCTTCTCATTCGAACTGAGCTGAGCCAGCCCGGACCCCTCCTTGGCAGCGACCAAATTTACAACGTCATCGTTACAGCCCATGCTTTTGTAATAATTTTCTTCATGGTAATGCCCGTCATGATCGGGGGATTCGGAAATTGATTAGTCCCCTTAATGATTGCGGCACCAGATATGGCATTCCCCCGGATAAATAATATAAGCTTCTGACTTCTCCCCCCCTCATTTGTTCTCCTCTTGGCTTCCGCTGGACTTGAAGCAGGTGCTGGGACAGGCTGAACAGTTTACCCCCCCCTAGCTGCTAACATTGCCCACGCTGGGCCCTCTGTCGACCTCACTATTTTTTCTCTTCATCTCGCAGGTGTTTCTTCAATCTTAGGCGCAATCAATTTTATCACAACTATTTTTAATATAAAACTGCCTCCATTTACCCAGTACCAAACTCCTCTTTTTGTCTGATCTGTCTTAATTACTGCAGTACTCTTACTTCTGTCTCTTCCTGTTCTTGCTGCCGGTATCACTATGCTACTTACAGACCGAAACCTAAACACTTCATTCTTTGACCCTGCAGGCGGGGGAGACCCCATTCTTTACCAACACCTATKT
	AJCO190_Cbra_For    CGCCTCTTGCA--CCCATAAGAGGTCTAGCCTGCCCAGTGACTTTGTTCAACGGCCGCGGTACACTAACCGTGCAAAGGTAGCATAATCACTTGTCTCTTAAATAGGGACTTGTATGAACGGCATCACGAAGATTTTACTGTCTCCCCTTACCAATCAGTGAAACTAATCCCCCTGTGAAAAAGCAGGAGTACAAATACAAGACGAGAAGACCCTATGGAGCTTAAAATT-AGTAACATTTGCTTATTCCCCTT-------AAAATTTAACCACTTAGCATTATACTTATACATTTTCGGTTGGGGTGACCCCGGAGAAAAATCTAACCTCCATGCTG-------------TATATTTAAGAACCTCAATTCTATAAATCAATAAACTGACAC-ATTGACCCAAACACTTGATCAACGAACTAAGTTACCCTAGGGATAACAGCGCCATCCACTTCAAGAGTACATATCAACAAGTGGGCTTACGACCTCGATGTTGGATCGGGATTCCCCAGTGGTGCAGTCGCTACTAAAGGTCTGTTTGTTCAACAATTAAAATCCACGCTATACTTGATCTTCGGGGCTTGAGCCGGGATAATCGGCACTGCTTTAAGCCTTCTCATTCGAACTGAGCTAAGCCAGCCTGGACCCCTCCTTGGCAGCGACCAAATTTACAACGTTATCGTTACAGCCCATGCTTTTGTAATAATTTTCTTCATGGTGATACCCGTCATGATCGGGGGATTTGGAAATTGATTAGTCCCCTTAATGATTGCAGCACCAGATATAGCATTCCCCCGAATAAACAATATAAGCTTCTGACTTCTCCCCCCCTCATTTGTTCTCCTCTTAGCTTCCGCTGGACTTGAAGCGGGTGCTGGAACAGGCTGAACAGTTTACCCACCCTTAGCTGCTAATATTGCCCATGCTGGACCCTCTGTCGATCTCACTATTTTTTCTCTTCATCTCGCAGGTGTTTCTTCAATTTTAGGCGCAATCAATTTTATCACAACTATTTTTAATATAAAACTACCCCCATTTACCCAATACCAAGTCCCTCTTTTTGTCTGATCTGTCTTAATTACTGCAGTACTCTTACTTCTGTCTCTTCCAGTTCTTGCTGCTGGTATCACTATACTACTTACAGACCGGAACCTAAATACTTCATTCTTTGACCCTGCAGGTGGGGGAGACCCCATTCTTTACCAACACCTATTT
	AH0513_Cbra_RCl     CGCCTCTTGCA--CCCATAAGAGGTCTAGCCTGCCCAGTGACTTTGTTCAACGGCCGCGGTACACTAACCGTGCAAAGGTAGCATAATCACTTGTCCCTTAAATAGGGACTTGTATGAACGGCATCACGAAGATTTTACTGTCTCCCCTTACCAATCAGTGAAACTAATCCCCCTGTGAAAAAGCAGGGATACATATACAAGACGAGAAGACCCTATGGAGCTTAAAATT-AGTAACACTTGCTTATTCCCTTT-------AAAATTTAACCACTTAGCATTATACTTATACATTTTCGGTTGGGGTGACCCCGGAGAAAAATCTAACCTCCATGCTG-------------TATATTTAAGAACCTCAGTTCTATAAATCAATAAACTGACAC-ATTGACCCAAACACTTGATCAACGAACTAAGTTACCCTAGGGATAACAGCGCCATCCACTTCAAGAGTACATATCAACAAGTGGGCTTACGACCTCGATGTTGGATCGGGATTCCCCAGTGGTGCAGTCGCTACTAAAGGTTTGTTTGTTCAACAATTAAAATCCACGCTATACTTGATCTTCGGGGCTTGAGCCGGGATGATCGGCACTGCTTTAAGCCTTCTCATTCGAACTGAGCTAAGCCAGCCCGGACCCCTCCTTGGCAGCGACCAAATTTACAACGTTATCGTTACAGCCCATGCTTTTGTAATAATTTTCTTCATGGTAATACCCATCATAATTGGGGGATTTGGAAATTGACTAGTCCCCTTAATGATTGCAGCACCAGATATAGCATTCCCCCGAATAAACAATATAAGCTTCTGACTTCTCCCCCCCTCATTTGTTCTCCTCTTGGCTTCCGCTGGACTTGAAGCAGGTGCTGGAACAGGCTGAACAGTTTACCCACCCTTAGCTGCTAATATCGCCCATGCTGGGCCCTCTGTCGATCTCACTATTTTCTCTCTTCACCTCGCAGGTGTTTCTTCAATTTTAGGTGCAATCAATTTTATCACAACTATTTTTAATATAAAACTACCCCCATTTACCCAATACCAAGTCCCTCTTTTTGTCTGATCTGTCTTAATTACTGCAGTACTTTTACTTCTGTCTCTTCCTGTTCTTGCTGCTGGTATCACTATACTACTTACAGACCGGAACCTAAATACCTCATTCTTTGACCCTGCAGGTGGGGGAGACCCCATTCTTTACCAACACCTATTC
	Cbra_AJC1960        CGCCTCTTGCA--CCCATAAGAGGTCTAGCCTGCCCAGTGACTTTGTTCAACGGCCGCGGTACACTAACCGTGCAAAGGTAGCATAATCACTTGTCTCTTAAATAGAGACTTGTATGAACGGCATCACGAAGATTTTACTGTCTCCCCTTACCAATCAGTGAAACTAATCCCCCTGTGAAAAAGCAGGAATACATATACAAGACGAGAAGACCCTATGGAGCTTAAAATT-AGTAACACTTGCTTATCCCTTTG--------AAATTTAACCACTTAGCATTATACTTACACATTTTCGGTTGGGGTGACCCCGGAGAAAAATCTAACCTCCATGCTG-------------TATATTTAAGAACCTCAGTTCTAAAAATCAATAAACTGACAC-ATTGACCCAAACACTTGATCAACGAACTAAGTTACCCTAGGGATAACAGCGCCATCCACTTCAAGAGTACATATCAACAAGTGGGCTTACGACCTCGATGTTGGATCAGGATTCCCCAGTGGTGCAGTCGCTACTAAAGGTTTGTTTGTTCAACAATTAAAATCCACGCTATACTTGGTCTTCGGGGCTTGGGCGGGGATAACCGGCACTGCTTTAAGCCTTCTCATTCGAACTGAGCTGAGCCAGCCTGGACCCCTCCTTGGCAGCGACCAAATTTACAACGTCATCGTTACAGCCCATGCTTTTGTAATAATTTTCTTCATGGTAATACCCATCATGATCGGGGGATTCGGAAATTGATTAGTCCCCTTAATGATTGCGGCACCAGATATAGCCTTCCCCCGAATAAATAACATAAGCTTCTGACTTCTCCCCCCCTCATTTGTTCTCCTCTTAGCTTCCGCTGGACTTGAAGCAGGTGCTGGAACAGGCTGAACAGTTTACCCACCTCTAGCTGCTAATATGGCCCACGCTGGACCCTCTGTCGACCTCACTATTTTTTCTCTTCACCTCGCAGGTGTTTCTTCAATCTTAGGCGCAATCAATTTTATCACAACTATTTTTAATATAAAACTACCTCCATTTACCCAATACCAAGTCCCTCTTTTTGTCTGATCTGTCTTAATTACGGCAGTTCTCTTACTCCTGTCTCTTCCTGTTCTTGCTGCCGGTATCACTATACTACTCACAGACCGAAACCTAAACACTTCATTCTTTGACCCTGCGGGCGGAGGAGACCCCATTCTTTACCAACACCTATCT
	Cbra_AJC1921        CGCCTCTTGCA--CCCATAAGAGGTCTAGCCTGCCCAGTGACTTTGTTCAACGGCCGCGGTACACTAACCGTGCAAAGGTAGCATAATCACTTGTCTCTTAAATAGAGACTTGTATGAACGGCATCACGAAGATTTTACTGTCTCCCCTTACCAATCAGTGAAACTAATCCCCCTGTGAAAAAGCAGGAATACATATACAAGACGAGAAGACCCTATGGAGCTTAAAATT-AGTAACACTTGCTTATCCCTTTG--------AAATTTAACCACTTAGCATTATACTTACACATTTTCGGTTGGGGTGACCCCGGAGAAAAATCTAACCTCCATGCTG-------------TATATTTAAGAACCTCAGTTCTAAAAATCAATAAACTGACAC-ATTGACCCAAACACTTGATCAACGAACTAAGTTACCCTAGGGATAACAGCGCCATCCACTTCAAGAGTACATATCAACAAGTGGGCTTACGACCTCGATGTTGGATCAGGATTCCCCAGTGGTGCAGTCGCTACTAAAGGTTTGTTTGTTCAACAATTAAAATCCACGCTATACTTGGTCTTCGGGGCTTGGGCGGGAATAACCGGCACTGCTTTAAGCCTTCTCATTCGAACTGAGCTGAGCCAGCCTGGACCCCTCCTTGGCAGCGACCAAATTTACAACGTCATCGTTACAGCCCATGCTTTTGTAATAATTTTCTTCATGGTAATACCCATCATGATCGGGGGATTCGGAAATTGATTAGTCCCCTTAATGATTGCGGCACCAGATATAGCCTTCCCCCGAATAAATAACATAAGCTTCTGACTTCTCCCCCCCTCATTTGTTCTCCTCTTAGCTTCCGCTGGACTTGAAGCAGGTGCTGGAACAGGCTGAACAGTTTACCCACCTCTAGCTGCTAATATGGCCCACGCTGGACCCTCTGTCGACCTCACTATTTTTTCTCTTCACCTCGCAGGTGTTTCTTCAATCTTAGGCGCAATCAATTTTATCACAACTATTTTTAATATAAAACTACCTCCATTTACCCAATACCAAGTCCCTCTTTTTGTCTGATCTGTCTTAATTACGGCAGTTCTCTTACTCCTGTCTCTTCCTGTTCTTGCTGCCGGTATCACTATACTACTCACAGACCGAAACCTAAACACTTCATTCTTTGACCCTGCGGGCGGAGGAGACCCCATTCTTTACCAACACCTATTT
	Cbra_CH6808         CGCCTCTTGCA--CCCATAAGAGGTCTAGCCTGCCCAGTGACTTTGTTCAACGGCCGCGGTACACTAACCGTGCAAAGGTAGCATAATCACTTGTCTCTTAAATAGAGACTTGTATGAACGGCATCACGAAGATTTTACTGTCTCCCCTTACCAATCAGTGAAACTAATCCCCCTGTGAAAAAGCAGGAATACATATACAAGACGAGAAGACCCTATGGAGCTTAAAATT-AGTAACACTTGCTTATTCCCTTT-------GAAATTTAACCACTTAGCATTATACTTACACATTTTCGGTTGGGGTGACCCCGGAGAAAAATCTAACCTCCATGCTG-------------TATATTTAAGAACCTCAGTTCTAAAAATCAATAAACTGACAC-ATTGACCCAAACACTTGATCAACGAACTAAGTTACCCTAGGGATAACAGCGCCATCCACTTCAAGAGTACATATCAACAAGTGGGCTTACGACCTCGATGTTGGATCAGGATTCCCCAGTGGTGCAGTCGCTACTAAAGGTTTGTTTGTTCAACAATTAAAATCC?????????????????????????????????ATAATCGGCACTGCTTTAAGCCTTCTCATTCGAACTGAGCTGAGCCAGCCTGGACCCCTCCTTGGCAGCGACCAAATTTACAACGTCATCGTTACAGCCCATGCTTTTGTAATAATTTTCTTCATGGTAATGCCCATCATGATCGGGGGATTCGGAAATTGATTAGTCCCCTTAATGATTGCGGCACCAGATATAGCATTCCCCCGAATAAATAATATAAGCTTCTGACTTCTCCCCCCCTCATTTGTTCTCCTCTTAGCTTCCGCTGGACTTGAAGCAGGTGCTGGAACAGGCTGAACAGTTTACCCACCCCTAGCTGCTAATATGGCCCACGCTGGACCCTCTGTCGACCTCACTATTTTTTCTCTTCATCTCGCAGGTGTTTCTTCAATCTTAGGCGCAATCAATTTTATCACAACTATTTTTAATATAAAACTACCTCCATTTACCCAATACCAAGTCCCTCTTTTTGTCTGATCTGTCTTAATTACGGCAGTACTCTTACTTCTGTCTCTTCCTGTTCTTGCTGCCGGTATCACTATACTACTCACAGACCGAAACCTAAACACTTCATTCTTTGACCCTGCAGGCGGAGGAGACCCCATT??????????????????
	Cbra_UCR21122       CGCCTCTTGCAC-TTCATAAGAGGTCTAGCCTGCCCAGTGACTTTATTCAACGGCCGCGGTACACTAACCGTGCAAAGGTAGCATAATCACTTGTCTCTTAAATAGGGACCTGTATGAACGGCATCACGAAGATTTTACTGTCTCCCCTTACCAATCAGTGAAACTAATCTCCCTGTGAAAAAGCAGGGGTATGTATACAAGACGAGAAGACCCTGTGGAGCTTAAAATT-AGTAACACTTGCTTATTCTTATA----------AACTGACCACCTAGCATTATGTTTACACATTTTCGGTTGGGGTGACCCCGGAGAAAAATTTAACCTCCATGCTG-------------TATATTAAAGAACCTCAATTCTAAGAATCAATAAACTGACAC-ATTGACCCAAACACTTGATCAACGAACTAAGTTACCCTAGGGATAACAGCGCCATCCACTTCAAGAGTACATATCAACAAGTGGGCTTACGACCTCGATGTTGGATCAGGATTCCCTAGTGGTGCAGCCGCTACTAAAGGTTTGTTTGTTCAACAATTAAAATCCACGCTGTACTTGATCTTTGGGGCTTGGGCAGGAATAATCGGCACTGCCCTGAGTCTTTTAATTCGAGCTGAGCTTAGCCAACCTGGCCCCCTTCTTGGTAGCGACCAAATTTACAACGTCATCGTCACAGCCCATGCTTTTGTAATAATCTTCTTTATAGTGATACCCGTTATAATCGGGGGATTTGGAAATTGACTGGTCCCCTTAATAATTGCAGCGCCAGACATGGCATTCCCTCGAATAAACAATATAAGCTTCTGACTCCTCCCCCCCTCGTTTGTCCTTCTCTTAGCTTCCGCTGGCCTTGAAGCAGGCGCCGGAACAGGTTGAACCGTCTATCCCCCCTTGGCTGCTAATATTGCCCACGCAGGGCCCTCTGTTGACCTCACTATTTTTTCGCTCCACCTCGCAGGTGTCTCTTCTATCTTAGGCGCAATTAACTTCATCACAACTATTCTTAATATAAAACTCCCCCCATTTACCCAATACCAGGTCCCTCTTTTTGTATGGTCCGTCTTAATTACTGCAGTGCTATTACTTCTTTCTCTTCCCGTTCTTGCTGCCGGTATCACTATACTACTTACTGACCGAAACTTAAATACTTCATTCTTTGACCCTGCAGGTGGAGGAGACCCCATTCTTTACCAACACCTATTC
	S17_14              ??????????????????????????????????????????????????????????????????????????????????CAAAATCACTTGTCTCTTAAATAGGGACCTGTATGAACGGCATCACGAAGATTTTACTGTCTCCCCTTACCAATCAGTGAAACTAATCTCCCTGTGAAAAAGCAGGGGTATATATACAAGACGAGAAGACCCTATGGAGCTTAAAATT-AGTAACACTTGCTTATTCTTATA--------AACTATGACCACCTAGCATTATGTTTACACATTTTCGGTTGGGGTGACCCCGGAGAAAAATTTAACCTCCATGCTG-------------TATATTAAAGAACCTCAATTCTAAGAATCAATAAACTGACAC-ATTGACCCAAACACTTGATCAACGAACTAAGTTACCCTAGGGATAACAGCGCCATCCACTTCAAGAGTACATATCAACAAGTGGGCTTACGACCTCGATGTTGGATCAGGATTCCCTAGTGGTGCAGCCGCTACTAAAGGTTTGTTTGTTCAACAATTAAAATCCACGCTGTACTTGATCTTTGGGGCTTGGGCAGGAATAATCGGCACTGCCCTGAGTCTTTTAATTCGAGCTGAGCTTAGCCAACCTGGCCCCCTTCTTGGTAGCGACCAAATTTACAACGTCATCGTTACAGCCCATGCTTTTGTAATAATCTTCTTTATAGTGATGCCCGTTATAATCGGGGGATTTGGAAATTGACTGGTCCCCTTAATAATTGCGGCGCCAGACATGGCATTCCCTCGAATAAACAATATAAGCTTCTGACTCCTCCCCCCCTCGTTTGTCCTTCTCTTAGCTTCCGCTGGCCTTGAAGCAGGCGCCGGAACAGGTTGAACCGTCTATCCCCCCCTAGCTGCTAATATTGCCCACGCAGGGCCCTCTGTTGACCTCACTATTTTTTCTCTCCACCTCGCAGGTGTCTCTTCTATCTTAGGCGCAATTAACTTCATCACAACTATTCTTAATATAAAACTCCCCCCATTTACCCAATACCAAATCCCTCTTTTTGTATGATCCGTCTTAATTACTGCAGTGCTATTACTTCTTTCTCTTCCCGTTCTTGCTGCCGGTATCACTATACTACTTACTGACCGAAACTTAAATACTTCATTCTTTGACCCTGCAGGTGGAGGAGACCCCATTCTTTACCAACACCTATTC
	EAP0583_Ccar_Bri    CGCCTCTTGCAC-TTCATAAGAGGTCTAGCCTGCCCAGTGACTTTATTCAACGGCCGCGGTACACTAACCGTGCAAAGGTAGCATAATCACTTGTCTCTTAAATAGGGACCTGTATGAACGGCATCACGAAGATTTTACTGTCTCCCCTTACCAATCAGTGAAACTAATCTCCCTGTGAAAAAGCAGGGGTATATATACAAGACGAGAAGACCCTATGGAGCTTGAAATT-AGTAACACTTGCTTATTCTTATA--------AACTATGACCACCTAGCATTATGTTTACACATTTTCGGTTGGGGTGACCCCGGAGAAAAATTTAACCTCCATGCTG-------------TATATTAAAGAACCTCAATTCTAAGAATCAATAAACTGACAC-ATTGACCCAAACACTTGATCAACGAACTAAGTTACCCTAGGGATAACAGCGCCATCCACTTCAAGAGTACATATCAACAAGTGGGCTTACGACCTCGATGTTGGATCAGGATTCCCTAGTGGTGCAGCCGCTACTAAAGGTTTGTTTGTTCAACAATTAAAATCCACGCTGTACTTGATCTTTGGGGCTTGGGCAGGAATAATCGGCACTGCCCTGAGTCTTTTAATCCGAGCTGAACTTAGCCAACCTGGCCCCCTTCTTGGTAGCGACCAAATTTACAACGTCATCGTTACAGCCCATGCTTTTGTAATAATCTTCTTTATAGTGATGCCCATTATAATCGGGGGATTTGGAAATTGACTGGTCCCCTTAATAATTGCGGCGCCAGACATGGCATTCCCTCGAATAAACAATATAAGCTTCTGACTCCTCCCCCCCTCGTTTGTCCTTCTCTTAGCTTCCGCTGGCCTTGAAGCAGGCGCCGGAACAGGTTGAACCGTCTATCCCCCCCTAGCTGCTAATATTGCCCACGCAGGGCCCTCTGTTGACCTCACTATTTTTTCTCTCCACCTCGCAGGTGTCTCTTCTATCTTAGGCGCAATTAACTTCATCACAACTATTCTTAATATAAAACTCCCCCCATTTACCCAATACCAAATCCCCCTTTTTGTATGATCCGTCTTAATTACTGCAGTGCTATTACTTCTTTCTCTTCCCGTTCTTGCTGCCGGTATCACTATACTACTTACTGACCGAAACTTAAATACTTCATTCTTTGACCCTGCAGGTGGAGGAGACCCCATTCTTTACCAACACCTATTC
	Cper_UCR20050       CGCCTCTTGCAC-TTCATAAGAGGTCTAGCCTGCCCAGTGACTTTATTCAACGGCCGCGGTACACTAACCGTGCAAAGGTAGCATAATCACTTGTCTCTTAAATAGGGACCTGTATGAACGGCATCACGAAGATTTTACTGTCTCCCCTTACCAATCAGTGAAACTAATCTCCCTGTGAAAAAGCAGGGGTATATATACAAGACGAGAAGACCCTATGGAGCTTAAAATT-AGTAACACTTGCTTATTCTTATA--------AACTATGACCGCCTAGCATTATGTTTACACATTTTCGGTTGGGGTGACCCCGGAGAAAAATTTAACCTCCATGCTG-------------TATATTAAAGAACCTCAATTCTAAGAATCAATAAACTGACAC-ATTGACCCAAACACTTGATCAACGAACTAAGTTACCCTAGGGATAACAGCGCCATCCACTTCAAGAGTACATATCAACAAGTGGGCTTACGACCTCGATGTTGGATCAGGATTCCCTAGTGGTGCAGCCGCTACTAAAGGTTTGTTTGTTCAACAATTAAAATCCACGCTGTACTTGATCTTTGGGGCTTGGGCAGGAATAATCGGCACTGCCCTGAGTCTTTTAATTCGAGCTGAGCTTAGCCAACCTGGCCCCCTTCTTGGTAGCGACCAAATTTACAACGTCATCGTTACAGCCCATGCTTTTGTAATAATCTTCTTTATAGTGATGCCCGTTATAATCGGGGGATTTGGAAATTGACTGGTCCCCTTAATAATTGCGGCGCCAGACATGGCATTCCCTCGAATAAACAATATAAGCTTCTGACTCCTCCCCCCCTCGTTTGTCCTTCTCTTAGCTTCCGCTGGCCTTGAAGCAGGCGCCGGAACAGGTTGAACCGTCTATCCCCCCCTAGCTGCTAATATTGCCCACGCAGGGCCCTCTGTTGACCTCACTATTTTTTCTCTCCACCTCGCAGGTGTCTCTTCTATCTTAGGCGCAATTAACTTCATCACAACTATTCTTAATATAAAACTCCCCCCATTTACCCAATACCAAATCCCTCTTTTTGTATGATCCGTCTTAATTACTGCAGTGCTATTACTTCTTTCTCTTCCCGTTCTTGCTGCCGGTATCACTATACTACTTACTGACCGAAACTTAAATACTTCATTCTTTGACCCTGCAGGTGGAGGAGACCCCATTCTTTACCAACACCTATTC
	Cper_UCR20052       CGCCTCTTGCAC-TTCATAAGAGGTCTAGCCTGCCCAGTGACTTTATTCAACGGCCGCGGTACACTAACCGTGCAAAGGTAGCATAATCACTTGTCTCTTAAATAGGGACCTGTATGAACGGCATCACGAAGATTTTACTGTCTCCCCTTACCAATCAGTGAAACTAATCTCCCTGTGAAAAAGCAGGGGTATATATACAAGACGAGAAGACCCTATGGAGCTTAAAATT-AGTAACACTTGCTTATTCTTATA--------AACTATGACCGCCTAGCATTATGTTTACACATTTTCGGTTGGGGTGACCCCGGAGAAAAATTTAACCTCCATGCTG-------------TATATTAAAGAACCTCAATTCTAAGAATCAATAAACTGACAC-ATTGACCCAAACACTTGATCAACGAACTAAGTTACCCTAGGGATAACAGCGCCATCCACTTCAAGAGTACATATCAACAAGTGGGCTTACGACCTCGATGTTGGATCAGGATTCCCTAGTGGTGCAGCCGCTACTAAAGGTTTGTTTGTTCAACAATTAAAATCCACGCTGTACTTGATCTTTGGGGCTTGGGCAGGAATAATCGGCACTGCCCTGAGTCTTTTAATTCGAGCTGAGCTTAGCCAACCTGGCCCCCTTCTTGGTAGCGACCAAATTTACAACGTCATCGTTACAGCCCATGCTTTTGTAATAATCTTCTTTATAGTGATGCCCGTTATAATCGGGGGATTTGGAAATTGACTGGTCCCCTTAATAATTGCGGCGCCAGACATGGCATTCCCTCGAATAAACAATATAAGCTTCTGACTCCTCCCCCCCTCGTTTGTCCTTCTCTTAGCTTCCGCTGGCCTTGAAGCAGGCGCCGGAACAGGTTGAACCGTCTATCCCCCCCTAGCTGCTAATATTGCCCACGCAGGGCCCTCTGTTGACCTCACTATTTTTTCTCTCCACCTCGCAGGTGTCTCTTCTATCTTAGGCGCAATTAACTTCATCACAACTATTCTTAATATAAAACTCCCCCCATTTACCCAATACCAAATCCCTCTTTTTGTATGATCCGTCTTAATTACTGCAGTGCTATTACTTCTTTCTCTTCCCGTTCTTGCTGCCGGTATCACTATACTACTTACTGACCGAAACTTAAATACTTCATTCTTTGACCCTGCAGGTGGAGGAGACCCCATTCTTTACCAACACCTATTC
	UCR20150_Cbra_FM    CGCCTCTTGCAC-TTCATAAGAGGTCTAGCCTGCCCAGTGACTTTATTCAACGGCCGCGGTACACTAACCGTGCAAAGGTAGCATAATCACTTGTCTCTTAAATAGGGACCTGTATGAACGGCATCACGAAGATTTTACTGTCTCCCCTTACCAATCAGTGAAACTAATCTCCCTGTGAAAAAGCAGGGGTATATATACAAGACGAGAAGACCCTATGGAGCTTAAAATT-AGTAACACTTGCTTATTCTTATA--------AACTATGACCACCTAGCATTATGTTTACACATTTTCGGTTGGGGTGACCCCGGAGAAAAATTTAACCTCCATGCTG-------------TATATTAAAGAACCTCAATTCTAAGAATCAATAAACTGACAC-ATTGACCCAAACACTTGATCAACGAACTAAGTTACCCTAGGGATAACAGCGCCATCCACTTCAAGAGTACATATCAACAAGTGGGCTTACGACCTCGATGTTGGATCAGGATTCCCTAGTGGTGCAGCCGCTACTAAAGGTTTGTTTGTTCAACAATTAAAATCCACGCTGTACTTGATCTTTGGGGCTTGGGCAGGAATAATCGGCACTGCCCTAAGTCTTTTAATTCGAGCTGAGCTTAGCCAACCTGGCCCCCTTCTTGGTAGCGACCAAATTTACAACGTCATCGTTACAGCCCATGCTTTTGTAATAATCTTCTTTATAGTGATACCCGTTATAATCGGAGGATTTGGAAATTGACTGGTCCCCTTAATAATTGCAGCGCCAGACATGGCATTCCCTCGAATAAACAATATAAGCTTCTGACTCCTTCCCCCCTCGTTTGTCCTTCTCTTAGCTTCCGCTGGCCTTGAAGCAGGCGCCGGAACAGGTTGAACCGTCTATCCCCCCCTGGCTGCTAATATCGCCCACGCAGGGCCCTCTGTTGACCTCACTATTTTTTCGCTCCACCTCGCAGGTGTCTCTTCTATCTTAGGCGCAATTAACTTCATCACAACTATTCTTAATATAAAACTCCCCCCATTTACCCAATACCAGGTCCCTCTTTTTGTATGATCCGTCTTAATTACTGCAGTGCTATTACTTCTTTCTCTTCCCGTTCTTGCTGCCGGTATCACTATACTACTTACTGACCGAAACTTAAATACTTCATTCTTTGACCCTGCAGGTGGAGGGGACCCCATTCTTTACCAACACCTATTC
	EAP0534_Cud_Tap     CGCCTCTTGTA--CTCATAAGAGGTCTAGCCTGCCCAGTGACTCTATTCAACGGCCGCGGTACACTAACCGTGCAAAGGTAGCATAATCACTTGTCTCTTAAATAGGGACCTGTATGAACGGCACCACGAAGATTTTACTGTCTCCCCTTACCAATCAGTGAAACTAATCTCCCTGTGAAAAAGCAGGAATATATATACAAGACGAGAAGACCCTATGGAGCTTAAAATT-AGTAACACTTGCTTATTCCCCTA--------AATTATAACTACCTAGCATTATGCTTACACATTTTCGGTTGGGGTGACCCCGGAGAAAAACTTAACCTCCATGCCG-------------TATATCTAAGAACCTCAATTCTATGAATCAATAAACTGACAC-ATTGACCCAAACACTTGATCAACGAACTAAGTTACCCTAGGGATAACAGCGCCATCCACTTCAAGAGTACATATCAACAAGTGGGCTTACGACCTCGATGTTGGATCAGGATTCCCCAGTGGTGCAGTCGCTACTAAAGGTTTGTTTGTTCAACAATTAAAATCCACGCTATACTTGATCTTCGGGGCCTGAGCGGGGATAATCGGCACTGCTCTAAGTCTTCTCATCCGAGCTGAGCTGAGCCAACCTGGCCCCCTCCTTGGTAGCGACCAAATTTACAACGTCATCGTTACAGCCCATGCTTTTGTGATGATCTTCTTCATGGTAATACCTGTTATAATCGGAGGATTTGGAAATTGATTAGTCCCCTTAATAATTGCAGCACCTGATATAGCATTCCCTCGGATAAACAATATGAGCTTCTGACTTCTCCCCCCCTCATTTGTCCTTCTCTTAGCTTCCGCTGGCCTTGAAGCAGGCGCCGGAACAGGTTGAACAGTCTATCCCCCCCTAGCTGCTAATATTGCCCACGCTGGGCCCTCTGTTGACCTCACTATTTTTTCTCTCCATCTTGCAGGTGTCTCTTCAATCCTGGGCGCAATTAACTTTATCACAACTATTCTTAATATAAAACTCCCCTCATTTACCCCATACCAAGTCCCTCTTTTTGTGTGATCTGTTTTAATTACTGCAGTACTCTTACTTCTGTCTCTTCCTGTTCTTGCTGCCGGCATTACTATACTTCTTACAGACCGAAACTTAAATACTTCATTCTTTGACCCTGCAGGCGGAGGAGACCCCATTCTTTACCAACACCTATTC
	EAP0593_Cud_MV      CGCCTCTTGTAC-TCAATAAGAGGTCTAGCCTGCCCAGTGACTTTATTCAACGGCCGCGGTACACTAACCGTGCAAAGGTAGCATAATCACTTGTCTCTTAAATAGAGACCTGTATGAACGGCACCACGAAGATTTTACTGTCTCCCCCTACCAATCAGTGAAACTAATCTCCCTGTGAAAAAGCAGGAATACACATACAAGACGAGAAGACCCTATGGAGCTTAAAATT-AGTAACACTTGCTTATTCTCCTA--------AATTATAACCACCCAGCACTATGCTTACACATTTTCGGTTGGGGTGACCCCGGAGAAAAACTTAACCTCCATGCCG-------------TATATCTAAGAACCTCAATTCTATAAATCAATAAACTGACAC-ATTGACCCAAACACTTGATCAACGAACTAAGTTACCCTAGGGATAACAGCGCCATCCACTTCAAGAGTACATATCAACAAGTGGGCTTACGACCTCGATGTTGGATCAGGATTCCCCAGTGGTGCAGTCGCTACTAAAGGTTTGTTTGTTCAACAATTAAAATCCACGCTATACTTGATCTTCGGGGCCTGAGCGGGGATAATCGGCACTGCTCTAAGTCTTCTCATCCGAGCTGAGCTGAGCCAACCTGGCCCCCTCCTTGGTAGCGACCAAATTTACAATGTCCTCGTCACAGCCCATGCTTTTGTGATAATCTTCTTCATGGTAATACCTGTTATAATCGGAGGATTTGGAAATTGATTAGTCCCCTTAATAATTGCAGCACCTGATATAGCATTCCCTCGAATAAACAATATGAGCTTCTGACTTCTCCCCCCCTCATTTGTCCTTCTCTTAGCTTCCGCTGGCCTTGAAGCAGGCGCCGGAACAGGTTGAACAGTTTATCCCCCCCTAGCTGCTAATATTGCCCACGCTGGGCCCTCTGTTGACCTCACTATTTTTTCTCTCCATCTTGCAGGTGTCTCTTCAATCCTGGGCGCAATTAACTTTATCACAACTATTCTTAATATAAAACTCCCCTCATTTACCCCATACCAAGTCCCTCTTTTTGTGTGATCTGTTTTAATTACTGCAGTACTCCTACTTCTGTCTCTTCCTGTTCTTGCTGCCGGCATTACTATACTTCTTACAGACCGAAACTTAAATACTTCATTCTTTGACCCTGCAGGCGGAGGAGACCCCATTCTTTACCAACACCTATTC
	CRARC0245_Cud       CGCCTCTTGTAC-TCAATAAGAGGTCTAGCCTGCCCAGTGACTTTATTCAACGGCCGCGGTACACTAACCGTGCAAAGGTAGCATAATCACTTGTCTCTTAAATAGAGACCTGTATGAACGGCACCACGAAGATTTTACTGTCTCCCCCTACCAATCAGTGAAACTAATCTCCCTGTGAAAAAGCAGGAATACACATACAAGACGAGAAGACCCTATGGAGCTTAAAATT-AGTAACACTTGCTTATTCTCCTA--------AATTATAACCACCCAGCACTATGCTTACACATTTTCGGTTGGGGTGACCCCGGAGAAAAACTTAACCTCCATGCCG-------------TATATCTAAGAACCTCAATTCTATAAATCAATAAACTGACAC-ATTGACCCAAACACTTGATCAACGAACTAAGTTACCCTAGGGATAACAGCGCCATCCACTTCAAGAGTACATATCAACAAGTGGGCTTACGACCTCGATGTTGGATCAGGATTCCCCAGTGGTGCAGTCGCTACTAAAGGTTTGTTTGTTCAACAATTAAAATCC?????????????????????????????????????????????????????????????????????????????????????????????????????????????????????????????????????????????????????????????????????????????????????????????????????????????????????????????????????????????????????????????????????????????????????????????????????????????????????????????????????????????????????????????????????????????????????????????????????????????????????????????????????????????????????????????????????????????????????????????????????????????????????????????????????????????????????????????????????????????????????????????????????????????????????????????????????????????????????????????????????????????????
	EAP0540_Cud_Cas     CGCCTCTTGTAC-TCAATAAGAGGTCTAGCCTGCCCAGTGACTTTATTCAACGGCCGCGGTACACTAACCGTGCAAAGGTAGCATAATCACTTGTCTCTTAAATAGAGACCTGTATGAACGGCACCACGAAGATTTTACTGTCTCCCCCTACCAATCAGTGAAACTAATCTCCCTGTGAAAAAGCAGGAATACACATACAAGACGAGAAGACCCTATGGAGCTTAAAATT-AGTAACACTTGCTTATTCTCCTA--------AATTATAACTACCTAGCATTATGCTTACACATTTTCGGTTGGGGTGACCCCGGAGAAAAACTTAACCTCCATGCCG-------------TATATCTAAGAACCTCAATTCTATAAATCAATAAACTGACAC-ATTGACCCAAACACTTGATCAACGAACTAAGTTACCCTAGGGATAACAGCGCCATCCACTTCAAGAGTACATATCAACAAGTGGGCTTACGACCTCGATGTTGGATCAGGATTCCCCAGTGGTGCAGTCGCTACTAAAGGTTTGTTTGTTCAACAATTAAAATCCACGCTATACTTGATCTTCGGGGCCTGAGCGGGGATAATCGGCACTGCTCTAAGTCTTCTCATCCGAGCTGAGCTGAGCCAACCTGGCCCCCTCCTTGGCAGCGACCAAATTTACAACGTCATCGTTACAGCCCATGCTTTTGTGATAATCTTCTTCATGGTAATACCTATTATAATCGGAGGATTTGGAAATTGATTAGTCCCCTTAATAATTGCAGCACCTGATATAGCATTCCCTCGGATAAACAATATGAGCTTCTGACTTCTCCCCCCCTCATTTGCCCTTCTCTTAGCTTCCGCTGGCCTTGAAGCAGGCGCCGGAACAGGTTGAACAGTTTATCCCCCCCTAGCTGCTAATATTGCCCACGCTGGGCCCTCTGTTGACCTCACTATTTTTTCTCTCCATCTTGCAGGTGTCTCTTCAATCCTGGGCGCAATTAACTTTATCACAACTATTCTTAATATAAAACTCCCCTCATTTACCCCATACCAAGTCCCTCTTTTTGTGTGATCTGTTTTAATTACTGCAGTACTCTTACTTCTGTCTCTTCCTGTTCTTGCTGCCGGCATTACTATACTTCTTACAGACCGAAACTTAAATACTTCATTCTTTGACCCTGCAGGCGGAGGAGACCCCATTCTTTACCAACACCTATTC
	AH0128_Cpo_Jur      CGCCTCTTGCAC-TTTATAAGAGGTCTAGCCTGCCCAGTGACTTTGTTCAACGGCCGCGGTAAACTAACCGTGCAAAGGTAGCACAATCACTTGTCTCTTAAATCGGGACCTGTATGAATGGCATCACGAGGATTTAACTGTCTCCCTTCATCAATCAGTGAAACTAATCTCCCTGTGAAAAAGCAGGAGTATATATACAAGACGAGAAGACCCTATGGAGCTTAAAACT-AATAACACTTGCTCTTTATTCTCTATTCCAAAATAATTATCTTATAGCACCGTGATTATAAGTTTTTGGTTGGGGTGACCATGGAAAAAAACTAAACTTCCATGCTG--------CTTATTAAATTTAAGAACTTCATTTCTATAAATCAACAAATTGACATAATTGACCCAAACACTTGATCAACGAACCAAGTTACCCTAGGGATAACAGCGCCATCCACTTCAAAAGCACATATTAACAAGTGGGCTTACGACCTCGATGTTGGATCAGGATTTCCAAGTGGTGCAGCCGCTACTAAAGGTTTGTTTGTTCAACAATTAAAATCC??TTTATACTTGATTTTTGGCGCTTGGGCAGGCATAGTTGGCACGGCTTTAAGCCTCTTAATTCGAGCTGAATTAAGCCAACCTGGATCACTCCTCGGAGATGATCAGATTTATAATGTTATCGTCACAGCTCATGCTTTTGTAATAATTTTTTTTATGGTAATACCAGTTATAATTGGAGGCTTTGGCAACTGACTAATCCCCTTAATAATTGGGGCCCCAGACATAGCATTTCCACGAATAAACAACATAAGCTTCTGACTTCTCCCTCCCTCCTTAGTTCTCCTTTTAACTTCCACAGGACTTGAAGCAGGAACTGGAACAGGCTGAACAGTCTACCCCCCCCTAGCTGCTAACCTTGCTCACGCTGGGCCATCAGTTGATCTCACTATTTTTTCTTTACATCTTGCAGGTATTTCTTCAATCTTAGGCGCAATCAACTTTATTACAACTATTATTAATATAAAACTTCCTTCATTTATTCAGTATCAAACCCCCTTATTTGTATGGTCTGTCCTAATTACTGCCGTGCTTTTACTCCTATCTCTCCCCGTCCTCGCTGCTGGCATCACTATATTACTTACAGACCGAAACCTAAATACCTCATTTTTTGACCCTGCAGGCGGAGGGGACCCCATCCTTTATCAACACTTATTT
	EAP0303_Cpo_Uty     ????????????????????????????????????????????????????????????????????CCGTGCAAAGGTAGCACAATCACTTGTCTCTTAAATCGGGACCTGTATGAATGGCATCACGAGGATTTAACTGTCTCCCTTCATCAATCAGTGAAACTAATCTCCCTGTGAAAAAGCAGGAGTATAAATACAAGACGAGAAGACCCTATGGAGCTTAAAACT-AATAACACTTGCTCTTTATTCCCTATTCCAGAATAATAATCTTATAGCACCGTGATTATAAGTTTTTGGTTGGGGTGACCATGGAAAAAAACTAAACTTCCATGCTG--------CTTATTAAATTTAAGAACTTCATTTCTACAAATCAATAAATTGACATAATTGACCCAAATACTTGATCAACGAACCAAGTTACCCTAGGGATAACAGCGCCATCCACTTCAAAAGCACATATTAACAAGTGGGCTTACGACCTCGATG?????????????????????????????????????????????????????????????????ACATTATACTTGATTTTTGGCGCTTGAGCAGGCATAGTTGGCACAGCTTTAAGCCTTTTAATTCGAGCTGAGTTAAGCCAACCCGGATCACTCCTTGGGGATGACCAGATTTATAATGTTATTGTCACAGCTCATGCTTTCGTAATAATTTTTTTTATGGTAATACCAATTATAATTGGTGGCTTTGGCAACTGACTAATCCCCTTAATAATTGGGGCCCCAGACATAGCATTTCCACGAATAAATAATATAAGCTTCTGACTTCTCCCTCCCTCCTTAGTCCTCCTTTTAACTTCCACAGGACTTGAAGCAGGAACTGGGACAGGCTGAACAGTCTACCCCCCACTAGCTGCTAACCTTGCCCACGCTGGGCCATCAGTTGATCTCACTATTTTTTCTTTACATCTTGCAGGTATTTCTTCAATCTTAGGCGCAATTAACTTTATTACAACTATTATCAATATAAAACTTCCTTCATTTACTCAGTATCAAACCCCCTTATTTGTATGGTCTGTCTTAATTACAGCCGTGCTTTTACTCCTATCTCTCCCCGTACTCGCTGCTGGCATCACTATATTACTTACAGACCGAAACCTAAATACCTCATTTTTTGACCCTGCAGGCGGAGGGGACCCCATCCTTTATCAACACTTATTT
	EAP0674_Cpo_Hak     CGCCTCTTGCAC-TTTATAAGAGGTCTAGCCTGCCCAGTGACTTTGTTCAACGGCCGCGGTAAACTAACCGTGCAAAGGTAGCACAATCACTTGTCTCTTAAATCGGGACCTGTATGAATGGCATCACGAGGATTTAACTGTCTCCCTTCATCAATCAGTGAAACTAATCTCCCTGTGAAAAAGCAGGAGTATAAATACAAGACGAGAAGACCCTATGGAGCTTAAAACT-AATAACACTTGCTCTTTATTCCCTATTCCAGAATAATAATCTTATAGCACCGTGATTATAAGTTTTTGGTTGGGGTGACCATGGAAAAAAACTAAACTTCCATGCTG--------CTTATTAAATTTAAGAACTTCATTTCTACAAATCAATAAATTGACATAATTGACCCAAATACTTGATCAACGAACCAAGTTACCCTAGGGATAACAGCGCCATCCACTTCAAAAGCACATATTAACAAGTGGGCTTACGACCTCGATGTTGGATCAGGATTTCCAAGTGGTGCAGCCGCTACTAAAGGTTTGTTTGTTCAACAATTAAAATCC????????????ATTTTTGGCGCTTGGGCAGGCATAGTTGGCACAGCTTTAAGCCTTTTAATTCGAGCTGAGTTAAGCCAACCCGGATCACTCCTTGGGGATGACCAGATTTATAATGTTATTGTCACAGCTCATGCTTTCGTAATAATTTTTTTTATGGTAATACCAATTATAATTGGTGGCTTTGGCAACTGACTAATCCCCTTAATAATTGGGGCCCCAGACATAGCATTTCCACGAATAAATAATATAAGCTTCTGACTTCTCCCTCCCTCCTTAGTCCTCCTTTTAACTTCCACAGGACTTGAAGCAGGAACTGGGACAGGCTGAACAGTCTACCCCCCACTAGCTGCTAACCTTGCCCACGCTGGGCCATCAGTTGATCTCACTATTTTTTCTTTACATCTTGCAGGTATTTCTTCAATCTTAGGCGCAATCAACTTTATTACAACTATTATCAATATAAAACTTCCTTCATTTACTCAGTATCAAACCCCCTTATTTGTATGGTCTGTCTTAATTACAGCCGTGCTTTTACTCCTATCTCTCCCCGTACTCGCTGCTGGCATCACTATATTACTTACAGACCGAAACCTAAATACCTCATTTTTTGACCCTGCAGGCGGAGGGGACCCCATCCTTTATCAACACTTATTT
	AH483               CGCCTCTTGTAT-TCTATAAGAGGTCTAGCCTGCCCAGTGACTTCATTCAACGGCCGCGGTACACTAACCGTGCAAAGGTAGCACAATCACTTGTCTCTTAAATCGGGACCTGTATGAACGGCATCACGAGGATTTAACTGTCTCTCTTCATTAATCAGTGAAACTAATCTCCCTGTGAAAAAGCAGGGCTACTTATACAAGACGAGAAGACCCTATGGAGCTTAAAACT-AATAACATTTGCTCTATCTTCTT------------CCATACATCAAGCATTATGCTTATACGTTTTCGGTTGGGGTGACCCTGGAGAAAAACCTATCCTCCATGCTG------------TAAAATTAAAGAACCTCAATTCTACAAATCAGCATACTGACACAATTGACCCAAACACTTGATCAACGAAACAAGTTACCCTAGGGATAACAGCGCTATCCACTTCAAGAGTACATATCAACAAGTGGGCTTACGACCTCGATGTTGGATCAGGATCTCCCAGTGGTGCAGCCGCTACTAATGGTTTGTTTGTTCAACAATTAAAATCC?????????????????????????????????????????????????????????????????????????????????????????????????????????????????????????????????????????????????????????????????????????????????????????????????????????????????????????????????????????????????????????????????????????????????????????????????????????????????????????????????????????????????????????????????????????????????????????????????????????????????????????????????????????????????????????????????????????????????????????????????????????????????????????????????????????????????????????????????????????????????????????????????????????????????????????????????????????????????????????????????????????????????
	AH0045_Cpo_Nev      CGCCTCTTGTAC-TCTATAAGAGGTCTAGCCTGCCCAGTGACTTCATTCAACGGCCGCGGTACACTAACCGTGCAAAGGTAGCACAATCACTTGTCTCTTAAATCGGGACCTGTATGAACGGCATCACGAGGATTTAACTGTCTCTCTTCATTAATCAGTGAAACTAATCTCCCTGTGAAAAAGCAGGGCTACTTATACAAGACGAGAAGACCCTATGGAGCTTAAAACT-AATAACATTTGCTCTATCTTCTT------------CCATACATCTAGCATTATGCTTATACGTTTTCGGTTGGGGTGACCCTGGAGAAAAACCTACCCTCCAGACTG------------TAAAATAAAAGAACCTCAATTCTACAAATCAACATAGTGACACAATTGACCCAAACACTTGATCAACGAAACAAGTTACCCTAGGGATAACAGCGCTATCCACTTCAAGAGTACATATCAACAAGTGGGCTTACGACCTCGATGTTGGATCAGGATCTCCCAGTGGTGCAGCCGCTACTAAAGGTTTGTTTGTTCAACAATTAAAATCCACACTATATTTGCTTTTTGGATCTTGGGCCGGCATAGTCGGTACCGCCTTAAGTCTTCTTATTCGAGCTGAACTGAGCCAACCTGGGCCTCTCCTTGGAGATGACCAAATCTACAACGTCATCGTTACAGCCCATGCTTTTGTAATAATTTTCTTTATGGTTATACCAATTATGATCGGGGGTTTTGGCAATTGACTCGTTCCCCTAATAATAGGAGCTCCAGATATAGCATTTCCCCGAATAAATAATATGAGCTTCTGACTCCTTCCCCCATCATTTGCCCTCCTCTTGGCCTCCGCTGGACTTGAAGCTGGTGCTGGCACAGGCTGAACAGTTTATCCCCCATTGGCTGCTAATCTTGCCCACGCTGGGCCCTCCGTTGACCTCACCATTTTTTCCCTCCACCTTGCAGGGGTTTCTTCAATTTTAGGCGCAATCAACTTTATCACTACTATCCTTAATATAAAACCTCCTTCATTCACCCAGTATCAAACCCCCCTCTTTGTATGATCTGTCCTAGTTACCGCCGTACTCTTACTCCTCTCCCTCCCAGTTCTTGCTGCCGGCATTACGATACTACTTACAGACCGAAACCTAAACACTTCTTTCTTTGACCCTGCGGGGGGTGGAGACCCTATCCTCTATCAACATCTATTT
	UCR20389_Cpod       CGCCTCTTGTA--CCCATAAGAGGTCTAGCCTGCCCAGTGACTTTGTTCAACGGCCGCGGTACACTAACCGTGCAAAGGTAGCACAATCACTTGTCTCTTAAATCGGGACCTGTATGAATGGCATCACGAGGATTTAACTGTCTCCCTTCATTAATCAGTGAAACTAATCTCCCTGTGAAAAAGCAGGGTTATTTATACAAGACGAGAAGACCCTATGGAGCTTAAAACT-AATAACATTTGCTCTATCCTCCC----------TAGTTACCATCCAGCATTATGCTTATACGTTTTCGGTTGGGGTGACCATGGAAAAAAGCCTAACTTCCATGCTG------------TTAAATACAAGAACCTCAATTCTACAAATCAACATACTGACACAATTGACCCAAATACTTGATCAACGAACCAAGTTACCCTAGGGATAACAGCGCTATCCACTTCAAGAGTACATATCAACAAGTGGGCTTACGACCTCGATGTTGGATCAGGATCTCCCAGTGGTGCAGCCGCTACTAAAGGTTTGTTTGTTCAACAATTAAAATCCACACTATACCTGCTTTTTGGGGCTTGGGCAGGCATAATCGGTACCGCTTTAAGCCTTCTTATTCGGGCTGAACTAAGTCAACCTGGGTCTCTTCTTGGTGATGATCAAATTTACAATGTAATCGTAACAGCCCATGCTTTTGTGATAATTTTCTTTATAGTCATACCAGTCATGATCGGGGGATTTGGCAATTGACTAATCCCCCTGATAATCGGAGCTCCTGACATAGCATTCCCTCGAATAAATAACATGAGCTTCTGGCTTCTCCCCCCATCATTTGGCCTCCTTTTGGCCTCCGCTGGACTTGAAGCCGGTGCAGGCACAGGTTGGACAGTTTATCCTCCCCTAGCTGCCAATCTTGCTCATGCTGGACCCTCTGTAGATCTCACTATTTTCTCCCTTCACCTTGCCGGGGTTTCTTCGATTCTAGGTGCAATTAACTTTATTACAACTATTTTTAATATGAAACCTCCTTCACTTACCCAATATCAAACCCCTCTCTTTGTATGATCTGTCTTAATTACTGCTGTACTTCTACTCCTATCCCTCCCAGTTCTTGCTGCCGGTATTACTATGCTGCTAACGGATCGAAATTTAAATACCTCATTCTTTGACCCTGCAGGGGGAGGAGACCCTATTCTCTATCAACACCTATTT
	EAP0624_Cpo_Alt     CGCCTCTTGTA--CCCATAAGAGGTCTAGCCTGCCCAGTGACTTTGTTCAACGGCCGCGGTACACTAACCGTGCAAAGGTAGCACAATCACTTGTCTCTTAAATCGGGACCTGTATGAATGGCATCACGAGGATTTAACTGTCTCCCTTCATTAATCAGTGAAACTAATCTCCCTGTGAAAAAGCAGGGTTATTTATACAAGACGAGAAGACCCTATGGAGCTTAAAACT-AATAACATTTGCTCTATCCTCCC----------TAGTTACCA-TCAGCATTATGCTTATACGTTTTCGGTTGGGGTGACCATGGAAAAAAGCCTAACTTCCATGCTG------------TTAAATACAAGAACCTCAATTCTACAAATCAACATACTGACACAATTGACCCAAATACTTGATCAACGAACCAAGTTACCCTAGGGATAACAGCGCTATCCACTTCAAGAGTACATATCAACAAGTGGGCTTACGACCTCGATGTTGGATCAGGATCTCCCAGTGGTGCAGCCGCTACTAAAGGTTTGTTTGTTCAACAATTAAAATCCACACTATACCTGCTTTTTGGGGCTTGGGCAGGCATAATCGGTACCGCTTTAAGCCTTCTTATTCGGGCTGAACTAAGTCAACCTGGGTCTCTTCTTGGTGATGATCAAATTTACAATGTAATCGTAACAGCCCATGCTTTTGTGATAATTTTCTTTATAGTTATACCAGTCATGATCGGGGGATTTGGCAATTGACTAATCCCCCTGATAATCGGAGCTCCTGACATAGCATTCCCTCGAATAAATAACATGAGCTTCTGGCTTCTCCCCCCATCATTTGGCCTCCTTTTGGCCTCCGCTGGACTTGAAGCCGGTGCAGGCACAGGTTGGACAGTTTATCCTCCCCTAGCTGCCAATCTTGCTCATGCTGGACCCTCTGTAGATCTCACTATTTTCTCCCTTCACCTTGCCGGGGTTTCTTCGATTCTAGGTGCAATTAACTTTATTACAACTATTTTTAATATGAAACCTCCTTCACTTACCCAATATCAAACCCCTCTCTTTGTATGATCTGTCTTAATTACTGCTGTACTTCTACTCCTATCCCTCCCAGTTCTTGCTGCCGGTATTACTATGCTGCTAACGGATCGAAATTTAAATACCTCATTCTTTGACCCTGCAGGGGGAGGAGACCCTATTCTCTATCAACACCTATTT
	AH122_Cpod          CGCCTCTTGTA--CTCATAAGAGGTCTAGCCTGCCCAGTGACCTTGTTCAACGGCCGCGGTACACTAACCGTGCGAAGGTAGCACAATCACTTGTCTCTTAAATCGGGACCTGTATGAATGGCATCACGAGGATTCAACTGTCTCCCCTCATTAATCAGTGAAACTAATCTCCCTGTGAAAAAGCAGGGCTACTTATACAAGACGAGAAGACCCTATGGAGCTTAAAACT-AATAACATTTGCTCTACTTTATC----------TAGTAACCACCCAGCATTATGCTTATACGTTTTCGGTTGGGGTGACCCTGGAAAAAAGCCTAACTTCCATGCTG------------GCAAATACAAGAACCTCAATTCTACAAATCAATATATTGACACAATTGACCCAAGCACTTGATCAACGAACCAAGTTACCCTAGGGATAACAGCGCTATCCACTTCAAGAGTACATATCAACAAGTGGGCTTACGACCTCGATGTTGGATCAGGATATCCCAGTGGTGCAGCCGCTACTAAAGGTTTGTTTGTTCAACAATTAAAATCCACACTATATTTGCTTTTTGGGGCTTGAGCAGGCATGGTCGGTACCGCTTTGAGCCTTCTTATTCGAGCTGAATTTAGCCAGCCCGGATCCCTCCTCGGTGATGATCAGATTTATAATGTCATTGTTACGGCCCATGCTTTTGTAATGATTTTCTTCATGGTTATACCAATTATGATTGGAGGCTTTGGCAACTGACTAATTCCATTAATAATTGGAGCTCCTGACATGGCATTCCCTCGAATAAACAATATAAGTTTTTGACTTCTCCCCCCCTCATTTGTTCTCCTTTTAGCTTCCGCTGGCCTTGAGGCCGGCGCAGGCACAGGTTGAACAGTTTACCCCCCTCTAGCTGCCAACCTTGCTCACGCTGGGCCCTCTGTAGATCTCACTATTTTTTCCCTCCACCTTGCAGGAGTCTCTTCGATTCTGGGCGCAATCAACTTTATCACAACTATTCTCAATATGAAACCTCCTTCATTTACCCAATATCAGACCCCTTTGTTTGTATGGTCTGTACTAATTACCGCTGTGCTCTTACTTCTGTCCCTCCCAGTCCTTGCCGCCGGCATTACTATACTACTGACAGATCGAAATTTAAATACCTCATTCTTTGACCCTGCGGGCGGAGGAGACCCCATTCTTTATCAACACTTATTT
	AH078_Cpod          CGCCTCTTGTA--CTCATAAGAGGTCTAGCCTGCCCAGTGACCTTGTTCAACGGCCGCGGTACACTAACCGTGCGAAGGTAGCACAATCACTTGTCTCTTAAATCGGGACCTGTATGAATGGCATCACGAGGATTCAACTGTCTCCCCTCATTAATCAGTGAAACTAATCTCCCTGTGAAAAAGCAGGGCTACTTATACAAGACGAGAAGACCCTATGGAGCTTAAAACT-AATAACATTTGCTCTACTTTATC----------TAGTAACCACCCAGCATTATGCTTATACGTTTTCGGTTGGGGTGACCCTGGAAAAAAGCCTAACTTCCATGCTG------------GCAAATACAAGAACCTCAATTCTACAAATCAATATATTGACACAATTGACCCAAGCACTTGATCAACGAACCAAGTTACCCTAGGGATAACAGCGCTATCCACTTCAAGAGTACATATCAACAAGTGGGCTTACGACCTCGATGTTGGATCAGGATATCCCAGTGGTGCAGCCGCTACTAAAGGTTTGTTTGTTCAACAATTAAAATCCACACTATATTTGCTTTTTGGGGCTTGAGCAGGCATGGTCGGTACCGCTTTGAGCCTTCTTATTCGAGCTGAACTTAGCCAGCCCGGATCCCTCCTCGGTGATGATCAGATTTATAATGTCATTGTTACGGCCCATGCTTTTGTAATGATTTTCTTCATGGTTATACCAATTATGATTGGAGGCTTTGGCAACTGACTAATTCCATTAATAATTGGAGCTCCTGACATGGCATTCCCTCGAATAAACAATATAAGTTTTTGACTTCTCCCCCCCTCATTTGTTCTCCTTTTAGCTTCCGCTGGCCTTGAGGCCGGCGCAGGCACAGGTTGAACAGTTTACCCCCCTCTAGCTGCCAACCTTGCTCACGCTGGGCCCTCTGTAGATCTCACTATTTTTTCCCTCCACCTTGCAGGAGTCTCTTCGATTCTGGGCGCAATCAACTTTATCACAACTATTCTCAATATGAAACCTCCTTCATTTACCCAATATCAGACCCCTTTGTTTGTATGGTCTGTACTAATTACCGCTGTGCTCTTACTTCTGTCCCTCCCAGTCCTTGCCGCCGGCATTACTATACTACTGACAGATCGAAATTTAAATACCTCATTCTTTGACCCTGCGGGCGGAGGAGACCCCATTCTTTATCAACACTTATTT
	AH0239_Cpo_Bar      ????????????????????????????????????????????????????????????????????CCGTGCGAAGGTAGCACAATCACTTGTCTCTTAAATCGGGACCTGTATGAATGGCATCACGAGGATTCAACTGTCTCCCCTCATTAATCAGTGAAACTAATCTCCCTGTGAAAAAGCAGGGCTACTTATACAAGACGAGAAGACCCTATGGAGCTTAAAACT-AATAACATTTGCTCTACTTTATC----------TAGTAACCATCCAGCATTATGCTTATACGTTTTCGGTTGGGGTGACCCTGGAAAAAAGCCTAACTTCCATGCTG------------GCAAATACAAGAACCTCAATTCTACAAATCAATATATTGACACAATTGACCCAAGCACTTGATCAACGAACCAAGTTACCCTAGGGATAACAGCGCTATCCACTTCAAGAGTACATATCAACAAGTGGGCTTACGACCTCGATG?????????????????????????????????????????????????????????????????ACACTATATTTGCTTTTTGGGGCTTGAGCGGGCATAGTCGGTACCGCTTTGAGCCTTCTTATTCGAGCTGAACTTAGCCAGCCCGGATCCCTCCTTGGCGATGATCAAGTTTATAATGTCATTGTTACGGCCCATGCTTTTGTAATGATTTTCTTCATGGTCATACCAATTATGATTGGAGGCTTTGGCAACTGACTAATTCCATTAATAATTGGAGCTCCTGACATGGCATTCCCTCGAATAAACAATATAAGTTTTTGACTTCTCCCCCCCTCATTTGCTCTCCTTTTAGCTTCCGCTGGCCTTGAGGCCGGCGCAGGCACAGGTTGAACAGTTTACCCCCCTCTAGCTGCCAACCTTGCTCACGCTGGACCCTCTGTAGATCTCACTATTTTTTCCCTCCACCTTGCAGGAGTCTCTTCAATTCTGGGCGCAATCAACTTTATCACAACTATTCTCAATATGAAACCTCCTTCATTTACCCAGTATCAGACCCCTTTGTTTGTGTGGTCTGTACTAATTACCGCTGTGCTCTTACTTCTGTCCCTCCCAGTCCTTGCCGCCGGCATTACTATACTACTGACAGATCGAAATTTAAATACCTCATTCTTTGATCCTGCGGGCGGAGGAGACCCCATTCTTTATCAACACTTATTT
	EAP0817_Cpod        CGCCTCCTGCAC-CCTATTGGAGGTCCAGCCTGCCCAGTGACTCTGTTCAACGGCCGCGGTATACTAACCGTGCAAAGGTAGCATAATCACTTGTCTCTTAAATCGAGACCTGTATGAATGGCATCACGAGGATTTAACTGTCTCCCATCACTAATCAGTGAAACTAATCTCCCTGTGAAAAAGCAGGGCTACTCATACAAGACGAGAAGACCCTATGGAGCTTTAAACC-GATAGCACTTGCTTTATTTTCCA-------------TAACCACCA-GCATAATGCTTACACGTTTTTGGTTGGGGTAACCCTGGAGAAAAACCTAACCTCCATGCTA-------------TAAATATAAGAACCTCAATTCTACTAATCAATAAA-TGACACAATTGACCCAAACACTTGATCAACGAACCAAGTTACCCTAGGGATAACAGCGCTATCCACTTCAAGAGTACATATCAACAAGTGGGCTTACGACCTCGATGTTGGATCAGGATTTCCCAGTGGTGCAGCCGCTACTTAAGGTTTGTTTGTTCAACAATT-AAATCCACGCTGTACTTGCTTTTCGGAGCCTGAGCGGGCATAGTCGGCACTGCCCTAAGCCTTCTTATTCGAGCCGAACTAAACCAGCCAGGCTCCCTCCTTAATGATGATCAAGTTTATAACGTCATCGTTACAGCCCATGCTTTCGTTATAATTTTCTTCATAGTTATACCAATTATGATTGGAGGCTTTGGCAATTGATTAATCCCCCTGATAATTGGAGCACCCGATATGGCATTCCCCCGAATGAACAATATAAGCTTTTGACTCCTCCCCCCATCATTCATTCTTCTTCTAGCCTCTGCCGGCCTTGAAGCAGGTACCGGCACCGGCTGAACAGTTTACCCCCCATTAGCTGCCAATCTTGCCCACGCAGGCCCTTCCGTTGATCTCACTATTTTCTCCTTACACCTTGCAGGTATCTCTTCGATTCTAGGCGCAATCAACTTTATTACAACTATTCTTAATATGAAGCCTCCTTCATTCACACAATACCAAACTCCACTTTTTGTATGATCTGTCCTAATTACTGCTGTACTCTTACTCCTGTCTCTCCCCGTTCTTGCTGCCGGCATTACGATACTACTGACAGACCGAAACTTAAACACTTCCTTCTTTGACCCCTCCGGAGGAGGGGACCCCATCCTCTATCAGCACTTATTC
	EAP0605_Cpo_Chu     ????????????????????????????????????????????????????????????????????CCGCGCAAAGGTAGCACAATCACTTGTCTCTTAAATTGAGACCTGTATGAATGGCATCACGAGGATTTAACTGTCTCCCCTCACCAATCAGTGAAACTAATCTCCCTGTGAAAAAGCAGGGCTACTTATACAAGACGAGAAGACCCTATGGAGCTTTAAACT-AATAACACCTGCTCTACTCTCCC------------CTAACTATCTAGCACAATGTTTATACGTTTTTGGTTGGGGCGACCCTGGAGAAAAACCTACCCTCCATGCTG------------TTAAATATATGAACCTCAATTCTAC-AATCAACATATTGACACAATTGACCCAAACATTTGACCAACGAACCAAGTTACCCTAGGGATAACAGCGCCATCCACTTCAAGAGTACATATCAACAAGTGGGCTTACGACCTCGATGTTGGATCAGGATTTCCCAGTGGTGCAGCCGCTACTAAAGGTTTGTTTGTTCAACAATTAAAATCCACGCTATACTTGCTTTTCGGGGCCTGAGCGGGCATAGTCGGCACCGCCCTTAGCCTTCTTATTCGAGCTGAATTAAGCCAGCCCGGGACCCTCCTTGGTGACGACCAAATTTATAACGTCATCGTCACAGCCCATGCTTTCGTTATAATTTTCTTCATAGTTATACCAGTTATAATTGGAGGCTTCGGCAATTGACTAGTCCCCCTTATAATTGGAGCCCCTGATATGGCATTCCCCCGAATAAACAATATAAGCTTTTGGCTTCTCCCCCCATCATTTGTCCTCCTTCTAGCCTCTGCCGGACTTGAAGCCGGTGCCGGCACCGGCTGAACAGTCTACCCCCCATTAGCTGCCAACCTCGCTCACGCTGGACCCTCCGTTGATCTCACTATTTTTTCCTTGCACCTTGCAGGTGTCTCTTCGATCCTGGGCGCAATCAACTTTATTACAACTATTCTTAATATAAAACCTCCTTCATTTTCACAATACCAAACACCCCTTTTTGTATGATCTGTCCTAATTACTGCCGTGCTCTTACTCCTATCTCTCCCAGTTCTTGCTGCTGGCATCACTATATTACTGACAGACCGAAACTTGAACACTTCCTTTTTTGACCCCTCCGGCGGAGGAGACCCCATCCTCTATCAACATTTATTT
	Cpod_UCR20992       CGCCTCCTGTAC-CCTATGGGAGGTCTAGCCTGCCCAGTGACTCTGTTCAACGGCCGCGGTACACTAACCGTGCAAAGGTAGCACAATCACTTGTCTCTTAAATCGAGACCTGTATGAATGACATCACGAGGATTTAACTGTCTCCCCTCACCAATCAGTGAAACTAATCTCCCTGTGAAAAAGCAGGGCTACTCATACAAGACGAGAAGACCCTATGGAGCTTTAAACT-AGTAACACTTGCTCACTTTCCCA--------------TGATATTCAGCATAATGCTTATACGTTTTCGGTTGGGGTGACCCTGGAGAAAAACCTAACCTCCAGGCTG------------TTAAATATAAGAACCTCAATTCTAC-AATCAACATATTGACACAATTGACCCAAACATTTGATCAACGAACCAAGTTACCCTAGGGATAACAGCGCCATCCACTTCAAGAGCACATATCAACAAGTGGGCTTACGACCTCGATGTTGGATCAGGATTCCCCAGTGGTGCAGCCGCTACTAAAGGTTTGTTTGTTCAACAATTAAAATCCACACTATACTTGCTTTTCGGCGCCTGAGCGGGTATGGTGGGTACCGCCCTAAGCCTTCTTATTCGAGCTGAGCTGAGCCAACCCGGATCTCTCCTTGGTGACGACCAGATCTATAATGTTATCGTCACAGCCCATGCTTTCGTCATAATTTTCTTCATGGTTATACCAATCATAATCGGGGGCTTTGGCAATTGACTAGTCCCCCTAATAATTGGTGCACCTGATATGGCCTTCCCCCGAATAAACAATATGAGCTTCTGACTTCTCCCCCCATCATTTGCCCTCCTTTTAGCCTCTGCCGGCCTCGAGGCCGGCGCCGGCACTGGCTGAACAGTTTATCCCCCCTTGGCTGCCAATCTTGCCCACGCTGGACCCTCCGTGGACCTCACTATTTTCTCCTTACACCTTGCAGGTGTTTCTTCGATCCTGGGCGCAATCAACTTTATTACGACTATTCTTAATATGAAACCTCCTTCATTTACACAATACCAAACCCCACTTTTTGTATGATCTGTATTAATTACTGCCGTACTTTTACTCCTCTCTCTCCCAGTTCTTGCTGCCGGCATTACTATGCTGTTAACAGACCGAAACTTGAACACTTCCTTCTTTGACCCCTCAGGCGGAGGAGACCCTATCCTCTATCAACACTTATTT
	CRARC0012           CGCCTCCTGTAC-CCTATGGGAGGTCTAGCCTGCCCAGTGACTCTGTTCAACGGCCGCGGTACACTAACCGTGCAAAGGTAGCACAATCACTTGTCTCTTAAATCGAGACCTGTATGAATGACATCACGAGGATTTAACTGTCTCCCTTCACCAATCAGTGAAACTAATCTCCCTGTGAAAAAGCAGGGCTACTCATACAAGACGAGAAGACCCTATGGAGCTTTAAACT-AGTAACACTTGCTCACTTTCCCA--------------TGATATTCAGCATAATGCTTATACGTTTTTGGTTGGGGTGACCCTGGAGAAAAACCTAACCTCCAGGCTG------------TTAAATATAAGAACCTCAATTCTAC-AATCAACATATTGACACAATTGACCCAAACATTTGATCAACGAACCAAGTTACCCTAGGGATAACAGCGCCATCCACTTCAAGAGCACATATCAACAAGTGGGCTTACGACCTCGATGTTGGATCAGGATTCCCCAGTGGTGCAGCCGCTACTAAAGGTTTGTTTGTTCAACAATTAAAATCCACACTATACTTGCTTTTCGGCGCCTGAGCGGGTATAGTGGGTACCGCCCTAAGCCTTCTTATTCGAGCTGAACTGAGCCAACCCGGATCCCTCCTTGGTGACGACCAGATCTATAATGTTATCGTTACAGCCCATGCCTTCGTCATAATTTTCTTCATGGTTATACCAATCATAATCGGGGGCTTTGGCAATTGACTAGTCCCCCTAATAATTGGTGCACCTGATATGGCATTCCCCCGAATAAACAATATGAGCTTCTGACTTCTCCCCCCATCATTTGCCCTCCTTTTAGCCTCTGCCGGACTTGAGGCCGGTGCCGGCACCGGCTGAACAGTTTATCCCCCCTTGGCTGCCAATCTTGCCCACGCTGGACCCTCCGTGGACCTCACTATTTTCTCCTTACACCTTGCAGGTGTTTCTTCGATCCTGGGCGCAATCAACTTTATTACGACTATTCTTAATATGAAACCTCCTTCATTTACACAATACCAAACCCCACTTTTTGTATGATCTGTATTAATTACTGCCGTACTTTTACTCCTCTCTCTCCCAGTTCTTGCTGCCGGCATTACTATGCTATTAACAGACCGAAACTTGAACACTTCCTTCTTTGACCCCTCAGGCGGAGGAGACCCTATCCTCTATCAACACTTATTT
	EAP0338_Cpo_Emp     CGCCTCCTGTAC-CCTATGGGAGGTCTAGCCTGCCCAGTGACTCTGTTCAACGGCCGCGGTACACTAACCGTGCAAAGGTAGCACAATCACTTGTCTCTTAAATCGAGACCTGTATGAATGACATCACGAGGATTTAACTGTCTCCCTTCACCAATCAGTGAAACTAATCTCCCTGTGAAAAAGCAGGGCTACTCATACAAGACGAGAAGACCCTATGGAGCTTTAAACT-AGTAACACTTGCTCACTTTCCCA--------------TGATATTCAGCATAATGCTTATACGTTTTCGGTTGGGGTGACCCTGGAGAAAAACCTAACCTCCAGGCTG------------TTAAATATAAGAACCTCAATTCTAC-AATCAACATATTGACACAATTGACCCAAACATTTGATCAACGAACCAAGTTACCCTAGGGATAACAGCGCCATCCACTTCAAGAGCACATATCAACAAGTGGGCTTACGACCTCGATGTTGGATCAGGATTCCCCAGTGGTGCAGCCGCTACTAAAGGTTTGTTTGTTCAACAATTAAAATCCACACTATACTTGCTTTTCGGCGCCTGAGCGGGTATAGTGGGTACCGCCCTAAGCCTTCTTATTCGAGCTGAGCTGAGCCAACCCGGATCCCTCCTTGGTGACGACCAGATCTATAATGTTATCGTCACAGCCCATGCTTTCGTCATAATTTTCTTCATGGTTATACCAATCATAATCGGGGGCTTTGGCAATTGACTAGTCCCCCTAATAATTGGTGCACCTGATATGGCATTCCCCCGAATAAACAATATGAGCTTCTGACTTCTTCCCCCATCATTTGCCCTCCTTTTAGCCTCTGCCGGACTTGAAGCCGGTGCCGGCACCGGCTGAACAGTTTATCCCCCCTTGGCTGCCAATCTTGCCCACGCTGGACCCTCCGTGGACCTCACTATTTTCTCCTTACACCTTGCAGGTGTTTCTTCGATCCTGGGCGCAATCAACTTTATTACGACTATTCTTAATATGAAACCTCCTTCATTTACACAATACCAAACCCCACTTTTTGTATGATCTGTATTAATTACTGCCGTACTTTTACTCCTCTCTCTCCCAGTTCTTGCTGCCGGCATTACTATGCTATTAACAGACCGAAACTTGAACACTTCCTTCTTTGACCCCTCAGGCGGAGGAGACCCTATCCTCTATCAACACTTATTT
	EAP0331             ????????????????????????????????????????????????????????????????????CCGTGCAAAGGTAGCACAATCACTTGTCTCTTAAATCGAGACCTGTATGAATGACATCACGAGGATTTAACTGTCTCCCTTCACCCATCAGTGAAACTAATCTCCCTGTGAAAAAGCAGGGCTACTTATACAAGACGAGAAGACCCTATGGAGCTTTAAACT-AATAACACTTGCTCACTTTTCAT---------------AATATTCAGCATAATGATTATACGTTTTCGGTTGGGGTGACCCTGGAGAAAAACCTAACCTCCATGCTG------------TTAAATATAAGAACCTCAATTCTAC-AATCAACATATTGACATAATTGACCCAAACATTTGACCAACGAACCAAGTTACCCTAGGGATAACAGCGCCATCCACTTCAAAAGCACATATCGACAAGTGGGCTTACGACCTCGATG?????????????????????????????????????????????????????????????????ACGCTATACTTGCTTTTCGGGGCCTGAGCAGGCATGGTCGGCACTGCCCTAAGCCTTCTTATTCGAGCTGAACTGAGCCAACCCGGATCCCTACTTGGTGACGACCAAATTTATAATGTAATCGTCACAGCCCATGCATTCGTTATGATTTTCTTCATAGTAATACCAATTATAATTGGGGGCTTTGGCAATTGACTAATCCCCCTAATAATTGGGGCACCTGATATGGCATTCCCCCGAATAAACAATATGAGCTTCTGACTTCTCCCCCCATCATTTGTTCTCCTTTTAGCATCTGCCGGGCTTGAGGCCGGTGCCGGCACCGGCTGAACAGTTTATCCCCCATTGGCTGCCAATCTTGCCCACGCTGGTCCTTCCGTGGACCTTACTATTTTTTCCTTACACCTTGCAGGTGTCTCTTCAATCCTAGGCGCAATTAACTTTATTACGACTATTATTAATATGAAACCTCCTTCATTTACACAATACCAAACCCCACTTTTTGTATGATCTGTCCTGATTACTGCCGTACTTTTACTTCTGTCTCTCCCAGTTCTTGCTGCTGGCATTACTATACTGCTAACAGACCGAAACTTGAACACTTCCTTCTTTGACCCCTCAGGTGGAGGGGACCCCATCCTCTATCAACATTTATTT
	Cpod_UCR19860       CGCCTCCTGTAT-ACTATAAGAGGTCTAGCCTGCCCAGTGACTTTATTCAACGGCCGCGGTACCCTAACCGTGCAAAGGTAGCACAATCACTTGTCTCTTAAATCGAGACCTGTATGAATGACATCACGAGGATTTAACTGTCTCCCTTCACTAATCAGTGAAACTAATCTCCCTGTGAAAAAGCAGGGCTACTTATACAAGACGAGAAGACCCTATGGAGCTTTAAACT-AATAACACTTGCTCACTTTCCCT--------------TAATATTCAGCATAATGCTTATACGTTTTCGGTTGGGGTGACCCTGGAGAAAAACCTAACCTCCATGCTG------------TTAAATATAAGAACCTCAATTCTAC-AATCAACATATTGACACAATTGACCCAAACACTTGATCAACGAACCAAGTTACCCTAGGGATAACAGCGCCATCCACTTCAAGAGTACATATCAACAAGTGGGCTTACGACCTCGATGTTGGATCAGGATATCCCAGTGGTGCAGCCGCTACTAAAGGTTTGTTTGTTCAACAATTAAAATCCACGCTATACTTGCTTTTCGGGGCCTGAGCAGGCATAGTCGGTACTGCCCTAAGCCTTCTTATTCGAGCTGAGCTAAGCCAACCCGGACCCCTCCTTGGTGACGATCAGGTTTATAACGTAGTCGTTACAGCCCATGCTTTCGTTATAATTTTCTTCATAGTTATACCAATCATGATCGGGGGCTTTGGCAATTGACTAATTCCTCTAATAATTGGAGCACCTGATATGGCATTCCCCCGAATAAACAATATGAGCTTCTGACTTCTCCCACCATCATTTGTTCTCCTTTTAGCCTCTGCCGGACTTGAGGCCGGTGCCGGCACCGGCTGAACAGTTTATCCACCCTTGGCTGCCAATCTTGCCCACGCTGGACCCTCCGTAGATCTCACTATTTTCTCCTTACACCTTGCAGGTATCTCTTCAATCCTGGGTGCAATCAACTTTATTACGACTATTCTTAATATGAAGCCTCCCTCATTTACACAATACCAAACCCCACTTTTTGTATGATCTGTCCTAATTACTACCGTACTTTTACTCCTATCTCTTCCAGTTCTTGCTGCCGGCATTACTATACTATTAACAGACCGAAACTTGAACACTTCCTTTTTTGACCCCTCAGGTGGGGAGAACCCCATCCTCTATCAACATTTATCT
	Cpod_UCR19856       CGCCTCCTGTAT-ACTATAAGAGGTCTAGCCTGCCCAGTGACTTTATTCAACGGCCGCGGTACCCTAACCGTGCAAAGGTAGCACAATCACTTGTCTCTTAAATCGAGACCTGTATGAATGACATCACGAGGATTTAACTGTCTCCCTTCACTAATCAGTGAAACTAATCTCCCTGTGAAAAAGCAGGGCTACTTATACAAGACGAGAAGACCCTATGGAGCTTTAAACT-AATAACACTTGCTCACTTTCCCT--------------TAATATTCAGCATAATGCTTATACGTTTTCGGTTGGGGTGACCCTGGAGAAAAACCTAACCTCCATGCTG------------TTAAATATAAGAACCTCAATTCTAC-AATCAACATATTGACACAATTGACCCAAACACTTGATCAACGAACCAAGTTACCCTAGGGATAACAGCGCCATCCACTTCAAGAGTACATATCAACAAGTGGGCTTACGACCTCGATGTTGGATCAGGATATCCCAGTGGTGCAGCCGCTACTAAAGGTTTGTTTGTTCAACAATTAAAATCCACGCTATACTTGCTTTTCGGGGCCTGAGCAGGCATAGTCGGTACTGCCCTAAGCCTTCTTATTCGAGCTGAGCTAAGCCAACCCGGACCCCTCCTTGGTGACGATCAGGTTTATAACGTAGTCGTTACAGCCCATGCTTTCGTTATAATTTTCTTCATAGTTATACCAATCATGATCGGGGGCTTTGGCAATTGACTAATTCCTCTAATAATTGGAGCACCTGATATGGCATTCCCCCGAATAAACAATATGAGCTTCTGACTTCTCCCACCATCATTTGTTCTCCTTTTAGCCTCTGCCGGACTTGAGGCCGGTGCCGGCACCGGCTGAACAGTTTATCCACCCTTGGCTGCCAATCTTGCCCACGCTGGACCCTCCGTAGATCTCACTATTTTCTCCTTACACCTTGCAGGTATCTCTTCAATCCTGGGTGCAATCAACTTTATTACRACTATTCTTAATATGAAGCCTCCCTCATTTACACAATACCAAACCCCACTTTTTGTATGATCTGTCCTAATTACTACCGTACTTTTACTCCTATCTCTTCCAGTTCTTGCTGCCGGCATTACTATACTATTAACAGACCGAAACTTGAACACTTCCTTTTTTGACCCCCCAGGTGGGGGGGACCCCATCCTCTATCAACATTTATTT
	Cpod_UCR19862       CGCCTCCTGTAT-ACTATAAGAGGTCTAGCCTGCCCAGTGACTTTATTCAACGGCCGCGGTACCCTAACCGTGCAAAGGTAGCACAATCACTTGTCTCTTAAATCGAGACCTGTATGAATGACATCACGAGGATTTAACTGTCTCCCTTCACTAATCAGTGAAACTAATCTCCCTGTGAAAAAGCAGGGCTACTTATACAAGACGAGAAGACCCTATGGAGCTTTAAACT-AATAACACTTGCTCACTTTCCCT--------------TAATATTCAGCATAATGCTTATACGTTTTCGGTTGGGGTGACCCTGGAGAAAAACCTAACCTCCATGCTG------------TTAAATATAAGAACCTCAATTCTAC-AATCAACATATTGACACAATTGACCCAAACACTTGATCAACGAACCAAGTTACCCTAGGGATAACAGCGCCATCCACTTCAAGAGTACATATCAACAAGTGGGCTTACGACCTCGATGTTGGATCAGGATATCCCAGTGGTGCAGCCGCTACTAAAGGTTTGTTTGTTCAACAATTAAAATCCACGCTATACTTGCTTTTCGGGGCCTGAGCAGGCATAGTCGGTACTGCCCTAAGCCTTCTTATTCGAGCTGAGCTAAGCCAACCCGGACCCCTCCTTGGTGACGATCAGGTTTATAACGTAGTCGTTACAGCCCATGCTTTCGTTATAATTTTCTTCATAGTTATACCAATCATGATCGGGGGCTTTGGCAATTGACTAATTCCTCTAATAATTGGAGCACCTGATATGGCATTCCCCCGAATAAACAATATGAGCTTCTGACTTCTCCCACCATCATTTGTTCTCCTTTTAGCCTCTGCCGGACTTGAGGCCGGTGCCGGCACCGGCTGAACAGTTTATCCACCCTTGGCTGCCAATCTTGCCCACGCTGGACCCTCCGTAGATCTCACTATTTTCTCCTTACACCTTGCAGGTATCTCTTCAATCCTGGGTGCAATCAACTTTATTACGACTATTCTTAATATGAAGCCTCCCTCATTTACACAATACCAAACCCCACTTTTTGTATGATCTGTCCTAATTACTACCGTACTTTTACTCCTATCTCTTCCAGTTCTTGCTSCCGGCATTACTATACTATTAACAGACCGAAACTTGAACACTTCCTTTTTTGACCCCTCAGGTGGGGGGGACCCCATCCTCTATCAACATTTATTT
	Cpod_UCR19853       CGCCTCCTGTAT-ACTATAAGAGGTCTAGCCTGCCCAGTGACTTTATTCAACGGCCGCGGTACCCTAACCGTGCAAAGGTAGCACAATCACTTGTCTCTTAAATCGAGACCTGTATGAATGACATCACGAGGATTTAACTGTCTCCCTTCACTAATCAGTGAAACTAATCTCCCTGTGAAAAAGCAGGGCTACTTATACAAGACGAGAAGACCCTATGGAGCTTTAAACT-AATAACACTTGCTCACTTTCCCT--------------TAATATTCAGCATAATGCTTATACGTTTTCGGTTGGGGTGACCCTGGAGAAAAACCTAACCTCCATGCTG------------TTAAATATAAGAACCTCAATTCTAC-AATCAACATATTGACACAATTGACCCAAACACTTGATCAACGAACCAAGTTACCCTAGGGATAACAGCGCCATCCACTTCAAGAGTACATATCAACAAGTGGGCTTACGACCTCGATGTTGGATCAGGATATCCCAGTGGTGCAGCCGCTACTAAAGGTTTGTTTGTTCAACAATTAAAATCCACGCTATACTTGCTTTTCGGGGCCTGAGCAGGCATAGTCGGTACTGCCCTAAGCCTTCTTATTCGAGCTGAGCTAAGCCAACCCGGACCCCTCCTTGGTGACGATCAGGTTTATAACGTAGTCGTTACAGCCCATGCTTTCGTTATAATTTTCTTCATAGTTATACCAATCATGATCGGGGGCTTTGGCAATTGACTAATTCCTCTAATAATTGGAGCACCTGATATGGCATTCCCCCGAATAAACAATATGAGCTTCTGACTTCTCCCACCATCATTTGTTCTCCTTTTAGCCTCTGCCGGACTTGAGGCCGGTGCCGGCACCGGCTGAACAGTTTATCCACCCTTGGCTGCCAATCTTGCCCACGCTGGACCCTCCGTAGATCTCACTATTTTCTCCTTACACCTTGCAGGTATCTCTTCAATCCTGGGTGCAATCAACTTTATTACGACTATTCTTAATATGAAGCCTCCCTCATTTACACAATACCAAACCCCACTTTTTGTATGATCTGTCCTAATTACTACCGTACTTTTACTCCTATCTCTTCCAGTTCTTGCTGCCGGCATTACTATACTATTAACAGACCGAAACTTGAACACTTCCTTTTTTGACCCCTCAGGTGGGGGGGACCCCATCCTCTATCAACATTTATTT
	EAP0810_Cpod        CGCCTCCTGTAT-ACTATAAGAGGTCTAGCCTGCCCAGTGACTTTATTCAACGGCCGCGGTACCCTAACCGTGCAAAGGTAGCACAATCACTTGTCTCTTAAATCGGGACCTGTATGAATGACATCACGAGGATTTAACTGTCTCCCTTCACCGATCAGTGAAACTAATCTCCCTGTGAAAAAGCAGGGCTACTTATACAAGACGAGAAGACCCTATGGAGCTTTAAACT-AATAACACTTGCTCACTTTCCCT--------------TAATATTCAGCATAATGCTTATACGTTTTCGGTTGGGGTGACCCTGGAGAAAAACCTAACCTCCATGCTG------------TTAAATATAAGAACCTCAATTCTAC-AATCAACATATTGACACAATTGACCCAAACACTTGATCAACGAACCAAGTTACCCTAGGGATAACAGCGCCATCCACTTCAAGAGTACATATCAACAAGTGGGCTTACGACCTCGATGTTGGATCAGGATACCCCAGTGGTGCAGCCGCTACTAAAGGTTTGTTTGTTCAACAATTAAAATCCACACTATACTTGCTTTTCGGGGCCTGAGCGGGCATAGTCGGTACTGCCCTAAGCCTTCTTATTCGAGCTGAGCTAGGCCAACCCGGATCCCTCCTTGGTGACGATCAAATTTATAACGTGATCGTTACAGCCCATGCTTTCGTTATAATCTTCTTCATGGTCATACCAGTCATGATCGGGGGCTTTGGCAATTGACTAATCCCTCTAATAATCGGAGCCCCCGATATGGCATTTCCCCGAATAAACAATATGAGCTTCTGACTCCTCCCCCCATCATTTGTCCTCCTTTTAGCCTCTGCCGGACTTGAGGCCGGCGCCGGCACCGGCTGAACAGTTTATCCACCCTTGGCTGCCAATCTTGCCCACGCTGGACCCTCTGTAGATCTCACTATTTTCTCCTTACACCTTGCAGGTATCTCTTCAATCCTGGGCGCAATCAACTTTATTACAACTATTCTTAATATGAAACCTCCTTCATTTACACAATACCAGACCCCACTTTTTGTATGATCCGTACTAATTACTGCCGTACTTTTACTCCTGTCTCTCCCAGTGCTTGCTGCCGGCATTACCATACTATTGACAGACCGAAACTTGAACACTTCCTTTTTTGACCCCTCAGGGGGAGGGGACCCCATCCTCTATCAACATTTATTT
	AH0518_Cpo_Cha      CGCCTCCTGTAT-ACTATAAGAGGTCTAGCCTGCCCAGTGACTTTATTCAACGGCCGCGGTACCCTAACCGTGCAAAGGTAGCACAATCACTTGTCTCTTAAATCGAGACCTGTATGAATGACATCACGAGGATTTAACTGTCTCCCTTCACCAATCAGTGAAACTAATCTCCCTGTGAAAAAGCAGGGCTACTTATACAAGACGAGAAGACCCTATGGAGCTTTAAACT-AATAACACTTGCTCACTTTCCCT--------------TAATATTCAGCATAATGCTTATACGTTTTCGGTTGGGGTGACCCTGGAGAAAAACCTAACCTCCATGCTG------------TTAAATATAAGAACCTCATTTCTAC-AATCAACATATTGACACAATTGACCCAAACACTTGATCAACGAACCAAGTTACCCTAGGGATAACAGCGCCATCCACTTCAAGAGTACATATCAACAAGTGGGCTTACGACCTCGATGTTGGATCAGGATACCCCAGTGGTGCAGCCGCTACTAAAGG???????????????????????????????????TGCTTTTCGGGGCCTGAGCGGGCATAGTCGGTACTGCTCTAAGCCTTCTTATTCGAGCTGAGCTAAGCCAACCCGGATCCCTCCTTGGTGACGATCAAATTTATAACGTAATCGTTACAGCCCATGCTTTCGTTATAATTTTCTTCATGGTCATACCCATCATGATCGGGGGCTTTGGCAATTGACTAATTCCTCTAATAATTGGAGCACCTGATATGGCATTTCCCCGAATAAACAATATGAGCTTCTGACTTCTCCCCCCATCATTTGTTCTCCTTTTAGCCTCTGCCGGACTTGAGGCCGGTGCCGGCACCGGCTGAACAGTTTATCCACCCTTGGCTGCCAATCTTGCCCACGCTGGACCCTCCGTAGATCTCACTATTTTCTCCTTACACCTTGCAGGTATCTCTTCAATCCTGGGCGCAATCAACTTTATTACGACTATTCTTAATATGAAACCTCCTTCATTTACACAATACCAAACCCCACTTTTTGTATGATCTGTCCTAATTACTACCGTACTTTTACTCCTGTCTCTCCCAGTTCTTGCTGCCGGCATTACTATACTATTAACAGACCGAAACTTGAACACTTCCTTTTTTGACCCCTCAGGGGGAGGGGACCCTATCCTCTATCAACATCTATTT
	FMH257651           ????????????????????????????????????????????????????????????????????CCGTGCAAAGGTAGCACAATCACTTGTCTCTTAAATCGGGACCTGTATGAATGGCATCACGAGGATTTAACTGTCTCCCCTCACCAATCAGTGAAACTAATCTCCCTGTGAAAAAGCAGGGCTACCTATACAAGACGAGAAGACCCTATGGAGCTTTAAACT-AATAACATTTGTACGACCTTCCC------------ATAACCATCCAACATTGTACTTACACGTTTTCGGTTGGGGTGACCCTGGAGAAAAACCTAACCTCCATGCTG------------TTAAATATAAGAACCGCAATTCTAC-AATCAACATATTGACACAATTGACCCAAACATTTGATCAACGAACCAAGTTACCCTAGGGATAACAGCGCCATCCACTTTAAGAGCACATATCAACAAGTGGGCTTACGACCTCGATG??????????????????????????????????????????????????????????????????????????????????????????????????????????????????????????????????????????????????????????????????????????????????????????????????????????????????????????????????????????????????????????????????????????????????????????????????????????????????????????????????????????????????????????????????????????????????????????????????????????????????????????????????????????????????????????????????????????????????????????????????????????????????????????????????????????????????????????????????????????????????????????????????????????????????????????????????????????????????????????????????????????????????????????????????????????????????????????????????????????????????
	EAP0294             CGCCTCCTGTACCCCTTTAGGAGGTCTAGCCTGCCCAGTGACTCTGTTCAACGGCCGCGGTACACTAACCGCGCAAAGGTAGCACAATCACTTGTCTCTTAAATCGAGACCTGTATGAATGGCATCACGAGGATTTAACTGTCTCCCATCACCAATCAGTGAAACTAATCTCCCTGTGAAAAAGCAGGGATACTTATACAAGACGAGAAGACCCTATGGAGCTTTAAACT-AATAACACTTGCACTATTCCC--------------ATAACCACCCAGCATGATGCTTATACGTTTTCGGTTGGGGCGACCCTGGAGAAAAACCTACCCTCCATGCTG------------TTAAATATAAGAACCTCAATTCTACGAATCAACATATTGACACAATTGACCCAAACATTTGACCAACGAACCAAGTTACCCTAGGGATAACAGCGCCATCCACTTCAAGAGTACATATCAACAAGTGGGCTTACGACCTCGATGTTGGATCAGGATTTCCCAGTGGTGCAGCCGCTACTAAAGGTTTGTTTGTTCAACAATTAAAATCC?????????????????????????????????????????????????????????????????????????????????????????????????????????????????????????????????????????????????????????????????????????????????????????????????????????????????????????????????????????????????????????????????????????????????????????????????????????????????????????????????????????????????????????????????????????????????????????????????????????????????????????????????????????????????????????????????????????????????????????????????????????????????????????????????????????????????????????????????????????????????????????????????????????????????????????????????????????????????????????????????????????????????
	UCR16361            ????????????????????????????????????????????????????????????????????CCGTGCAAAGGTAGCACAATCACTTGTCTCTTAAATCGGGACCTGTATGAATGGCATCACGAGGATTTAACTGTCTCCCATCACCAATCAGTGAAACTAATCTCCCTGTGAAAAAACAGGGTTACTTATACAAGACGAGAAGACCCTATGGAGCTTTAAACT-AATAACATTTGCTCTACTTTCCC-------------ATAACATCCAGCATAATGCTTATACGTTTTCGGTTGGGGTGACCCTGGAGAAAAACCTAACCTCCATGCTG------------TTAAATATAAGAACCTCAATTCTAC-AATCAACATACTGACACAATTGACCCAAACATTTGATCAACGGACCAAGTTACCCTAGGGATAACAGCGCCATCCACTTCAAGAGTACATATCAACAAGTGGGCTTACGACCTCGATG??????????????????????????????????????????????????????????????????????????????????????????????????????????????????????????????????????????????????????????????????????????????????????????????????????????????????????????????????????????????????????????????????????????????????????????????????????????????????????????????????????????????????????????????????????????????????????????????????????????????????????????????????????????????????????????????????????????????????????????????????????????????????????????????????????????????????????????????????????????????????????????????????????????????????????????????????????????????????????????????????????????????????????????????????????????????????????????????????????????????????
	SJA23719_Cpod       ????????????????????????????????????????????????????????????????????CCGTGCAAAGGTAGCACAATCTCTTGTCTCTTAAATCGGGACCTGTATGAATGGCATCACGAGGATTTAACTGTCTCCCATCACCAATCAGTGAAACTAATCTCCCTG-GAAAAAGC-GGGTTACTTATACAAGACGAGAAGACCCTATGGAGCTTTAAACT-AATAACACTTGCTCTACTTTCCC------------ATAA-CATCCAGCATAATGCTTATACGTTTTCGGTTGGGGTGACCCTGGAGAAAAACCTAACCTCCATGCTG------------TTAAATATAAGAACCTCAATTCTAC-AATCAACATACTGACACAATTGACCCAAACATTTGATCAACGGACCAAGTTACCCTAGGGATAACAGCGCCATCCACTTCAAGAGTACATATCAACAAGTGGGCTTACGACCTCGATG?????????????????????????????????????????????????????????????????ACGCTATATTTGCTTTTCGGGGCCTGAGCGGGCATAGTCGGCACTGCCTTAAGCCTTCTTATTCGAGCTGAACTGAGTCAACCTGGATCCCTTCTGGGTGATGACCAAATTTATAATGTCATCGTCACAGCCCATGCTTTCGTTATAATTTTCTTCATGGTTATACCAATTATAATCGGGGGCTTTGGTAATTGACTAATCCCCTTAATAATTGGAGCACCTGATATAGCATTCCCCCGAATAAACAATATAAGCTTCTGACTTCTCCCTCCTTCATTCGTCCTCCTTCTAGCCTCTGCCGGACTTGAAGCTGGTGCCGGTACCGGCTGAACAGTTTATCCCCCACTGGCTGCCAATCTTGCCCACACTGGACCCTCCGTTGATCTTACTATTTTTTCCTTACACCTTGCAGGTGTTTCTTCAATTCTAGGCGCAATTAACTTTATTACAACCATCCTTAATATGAAACCTCCTTCATTTACACAATACCAAACTCCACTTTTTGTATGATCCGTCCTAATTACTGCTGTACTCTTACTCCTGTCTCTCCCAGTTCTTGCTGCTGGCATTACTATATTATTGACAGACCGAAACCTAAATACTTCCTTCTTTGACCCCTCAGGTGGAGGAGACCCCATCCTCTATCAACACTTATTT
	SJA23721_Cpod       ????????????????????????????????????????????????????????????????????????????????????????????????????????????????????????????????????????????????????????????????????????????????????????????????????????????????????????????????????????????????????????????????????????????????ATTTAGCATCGTACTTACACGTTTTCGGTTGGGGCGACCCTGGAGAAAAACCTAACCTCCATGCTG------------TTAAATATATGAACCTCAATTCTAC-AATCAACATATTGACACAATTGACCCAAACATTTGATCAACGAACCAAGTTACCCTAGGGATAACAGCGCCATCCATTTCAAGAGTACATATCTACAAGTGGGCTTACGACCTCGATG?????????????????????????????????????????????????????????????????ACGCTATACTTGCTTTTTGGGGCCTGAGCGGGCATAGCCGGCACTGCCCTAAGCCTACTTATTCGAGCTGAGCTCGGCCAACCTGGATCCCTCCTTGGTGACGACCAAATCTATAACGTCATCGTTACAGCCCATGCTTTCGTTATAATTTTTTTCATGGTTATACCAGTTATAATCGGGGGCTTTGGCAATTGACTAGTTCCTCTAATAATTGGAGCACCTGACATGGCATTTCCCCGCATAAATAATATAAGCTTTTGACTTCTTCCCCCATCATTCGTCCTCCTTTTGGCCTCTACCGGCCTTGAAGCCGGTGCCGGCACCGGCTGAACAGTTTACCCTCCTTTGGCTGCCAACCTTGCCCATGCTGGACCCTCCGTTGATCTTACTATTTTCTCTTTACACCTTGCAGGTGTCTCTTCGATTCTAGGCGCAATCAACTTTATTACAACTATTATTAATATGAAACCTCCTTCATTTACGCAGTACCAAACCCCACTCTTTGTGTGATCTGTTCTTATTACTGCTGTACTCTTGCTCCTGTCTCTCCCAGTTCTCGCTGCCGGCATTACTATATTATTGACAGACCGAAACTTAAACACTTCCTTCTTTGATCCCTCCGGCGGAGGGGACCCAATCCTCTATCAACATCTATTT
	EAP0365_Cpo_PB      CGCCTCCTGTAC-CCTATAAGAGGTCTAGCCTGCCCAGTGACTCTGTTCAACGGCCGCGGTACACTAACCGTGCAAAGGTAGCACAATCACTTGTCTCTTAAATCGAGACCTGTATGAATGGCATCACGAGGATTCAACTGTCTCCCATCACCAATCAGTGAAACTAATCTCCCTGTGAAAAAGCAGGGCTACTTATACAAGACGAGAAGACCCTATGGAGCTTTAAACC-AATAACATTTGCCCTACTTTCCC------------ATAACCATCCAGCATAGTACTTATACGTTTTCGGTTGGGGTGACCCTGGAGAAAAACCTAACCTCCATGCTG------------TTAAATATAAGAACCTCAATTCTAC-AATCAACATATTGACACAATTGACCCAAACATTTGATCAACGAACCAAGTTACCCTAGGGATAACAGCGCCATCCACTTCAAGAGTACATATCAACAAGTGGGCTTACGACCTCGATGTTGGATCAGGATTTCCCAGTGGTGCAGCCGCTACTAAAGGTTTGTTTGTTCAACAATTAAAATCCACACTATACTTGCTTTTCGGGGCCTGAGCAGGCATAGTCGGCACTGCTTTAAGCCTTCTTATTCGAGCTGAGCTCAGCCAACCCGGATCCCTCCTTGGTGACGACCAGATTTATAACGTCATCGTCACAGCCCATGCTTTCGTTATAATTTTCTTCATGGTTATACCAATTATAATTGGGGGCTTTGGCAATTGACTAGTTCCTCTAATAATCGGAGCACCTGATATGGCATTCCCCCGAATAAACAATATAAGCTTTTGACTTCTCCCCCCCTCATTTGTACTCCTTCTAGCCTCTACCGGTCTCGAAGCCGGTGCAGGCACCGGCTGGACAGTTTACCCTCCCTTAGCTGCCAACCTTGCCCACGCTGGACCCTCCGTTGATCTCACTATTTTCTCTTTACACCTTGCAGGTGTCTCTTCGATTCTAGGCGCAATCAACTTTATCACAACTATTCTTAATATGAAACCTCCTTCATTTACACAATACCAAACACCACTTTTTGTGTGATCTGTCCTAATTACTGCCGTACTCTTACTCCTGTCTCTTCCAGTTCTCGCTGCCGGCATTACTATACTATTGACAGACCGAAACTTAAACACTTCCTTCTTTGACCCCTCCGGCGGAGGGGACCCAATCCTCTATCAACATCTATTT
	EAP0363_Cpod        CGCCTCCTGTAC-CCTATAAGAGGTCTAGCCTGCCCAGTGACTCTGTTCAACGGCCGCGGTACACTAACCGTGCAAAGGTAGCACAATCACTTGTCTCTTAAATCGAGACCTGTATGAATGGCATCACGAGGATTCAACTGTCTCCCATCACCAATCAGTGAAACTAATCTCCCTGTGAAAAAGCAGGGCTACTTATACAAGACGAGAAGACCCTATGGAGCTTTAAACC-AATAACATTTGCCCTACTTTCCC------------ATAACCATCCAGCATAGTACTTATACGTTTTCGGTTGGGGTGACCCTGGAGAAAAACCTAACCTCCATGCTG------------TTAAATATAAGAACCTCAATTCTAC-AATCAACATATTGACACAATTGACCCAAACATTTGATCAACGAACCAAGTTACCCTAGGGATAACAGCGCCATCCACTTCAAGAGTACATATCAACAAGTGGGCTTACGACCTCGATGTTGGATCAGGATTTCCCAGTGGTGCAGCCGCTACTAAAGGTTTGTTTGTTCAACAATTAAAATCCACACTATACTTGCTTTTCGGGGCCTGAGCAGGCATAGTCGGCACTGCTTTAAGCCTTCTTATTCGAGCTGAGCTCAGCCAACCCGGATCCCTCCTTGGTGACGACCAGATTTATAACGTCATCGTCACAGCCCATGCTTTCGTTATAATTTTCTTCATGGTTATACCAATTATAATTGGGGGCTTTGGCAATTGACTAGTTCCTCTAATAATCGGAGCACCTGATATGGCATTCCCCCGAATAAACAATATAAGCTTTTGACTTCTCCCCCCCTCATTTGTACTCCTTCTAGCCTCTACCGGTCTCGAAGCCGGTGCAGGCACCGGCTGGACAGTTTACCCTCCCTTAGCTGCCAACCTTGCCCACGCTGGACCCTCCGTTGATCTCACTATTTTCTCTTTACACCTTGCAGGTGTCTCTTCGATTCTAGGCGCAATCAACTTTATCACAACTATTCTTAATATGAAACCTCCTTCATTTACACAATACCAAACACCACTTTTTGTGTGATCTGTCCTAATTACTGCCGTACTCTTACTCCTGTCTCTTCCAGTTCTCGCTGCCGGCATTACTATACTATTGACAGACCGAAACTTAAACACTTCCTTCTTTGACCCCTCCGGCGGAGGGGACCCAATCCTCTATCAACATCTATTT
	UCR16353_Cpod       ????????????????????????????????????????????????????????????????????CCGTGGAAAGGTAGCACAATCACTTGTCTCCTAAATCGAGACCTGTATGAATGGCATCACGAGGATTCAACTGTCTCCCCTCACCAATCAGTGAAACTAATCTCCCTGTGAAAAAGCAGGACTACTTATACAAGACGAGAAGACCCTATGGAGCTTTAAACC-ACTAACACTTGCTCTACTTCCCA-------------TAACCATTTAGCATAGTACTTACACGTTTTCGGTTGGGGCGACCCTGGAGAAAAACCTAACCTCCATGCTG------------TTAAATATATGAACCTCAATTCTAC-AATCAACATATTGACACAATTGACCCAAACATTTGATCAACGAACCAAGTTACCCTAGGGATAACAGCGCCATCCACTTCAAGAGTACATATCTACAAGKGGGCTTACGCCCTCGATG?????????????????????????????????????????????????????????????????ACGCTATACTTGCTTTTTGGGGCCTGAGCGGGCATAGCCGGCACTGCCCTAAGCCTACTTATTCGAGCTGAGCTCGGTCAACCTGGATCCCTCCTTGGTGACGACCAAATCTATAACGTCATCGTTACAGCCCATGCTTTCGTTATAATTTTTTTCATAGTTATACCAGTTATAATTGGGGGCTTTGGCAATTGACTAGTTCCTCTAATAATTGGAGCACCTGACATGGCATTTCCCCGAATAAATAATATAAGCTTTTGACTTCTCCCCCCATCATTCGTCCTCCTTTTAGCCTCTACCGGCCTTGAAGCCGGTGCCGGCACCGGCTGAACAGTTTACCCTCCTTTGGCTGCCAACCTTGCCCATGCTGGACCCTCCGTTGATCTTACTATTTTCTCTTTACACCTTGCAGGTGTCTCTTCGATTCTAGGCGCAATCAACTTTATTACAACTATTATTAATATGAAACCTCCTTCATTTACGCAGTACCAAACCCCACTCTTTGTGTGATCTGTTCTTATTACTGCCGTACTCTTGCTCCTGTCTCTCCCAGTTCTCGCTGCCGGCATTACTATATTATTGACAGACCGAAACTTAAACACTTCCTTCTTTGACCCCTCCGGCGGAGGGGACCCAATCCTCTATCAGCATCTATTT
	CRARC0247_Cpod      CGCCTCCTGTGC-CCTATAGGAGGTCTAGCCTGCCCAGTGACTCTGTTCAACGGCCGCGGTACACTAACCGTGCAAAGGTAGCACAATCACTTGTCTCCTAAATCGAGACCTGTATGAATGGCATCACGAGGATTCAACTGTCTCCCCTCACCAATCAGTGAAACTAATCTCCCTGTGAAAAAGCAGGGCTACTTATACAAGACGAGAAGACCCTATGGAGCTTTAAACC-ACTAACACTTGCTCTACTTCCCA-------------TAACCATTTAGCATAGTACTTACACGTTTTCGGTTGGGGCGACCCTGGAGAAAAACCTAACCTCCATGCTG------------TTAAATATATGAACCTCAATTCTAC-AATCAACATATTGACACAATTGACCCAAACATTTGATCAACGAACCAAGTTACCCTAGGGATAACAGCGCCATCCACTTCAAGAGTACATATCTACAAGTGGGCTTACGACCTCGATGTTGGATCAGGATTTCCCAGTGGTGCAGCCGCTACTAAAGGTTTGTTTGTTCAACAATTAAAATCC?????????????????????????????????????????????????????????????????????????????????????????????????????????????????????????????????????????????????????????????????????????????????????????????????????????????????????????????????????????????????????????????????????????????????????????????????????????????????????????????????????????????????????????????????????????????????????????????????????????????????????????????????????????????????????????????????????????????????????????????????????????????????????????????????????????????????????????????????????????????????????????????????????????????????????????????????????????????????????????????????????????????????
	SJA23723_Cpod       ????????????????????????????????????????????????????????????????????CCGTGCAAAGGTAGCACAATCACTTGTCTCCTAAATCGAGACCTGTATGAATGGCATCACGAGGATTCAACTGTCTCCCCTCACCAATCAGTGAAACTAATCTCCCTGTGAAAAAGCAGGGCTACTTATACAAGACGAGAAGACCCTATGGAGCTTTAAACC-ACTAACACTTGCTCTACTTCCCA-------------TAACCATTTAGCATCGTACTTACACGTTTTCGGTTGGGGCGACCCTGGAGAAAAACCTAACCTCCATGCTG------------TTAAATATATGAACCTCAATTCTAC-AATCAACATATTGACACAATTGACCCAAACATTTGATCAACGAACCAAGTTACCCTAGGGATAACAGCGCCATCCACTTCAAGAGTACATATCTACAAGTGGGCTTACGACCCCGATG?????????????????????????????????????????????????????????????????ACGCTATATTTGCTTTTCGGGGCCTGAGCGGGCATAGTCGGCACTGCCTTAAGCCTTCTTATTCGAGCTGAACTGAGTCAACCTGGATCCCTTCTGGGTGATGACCAAATTTATAATGTCATCGTCACAGCCCATGCTTTCGTTATAATTTTCTTCATGGTTATACCAATTATAATCGGGGGCTTTGGTAATTGACTAATCCCCTTAATAATTGGAGCACCTGATATAGCATTCCCCCGAATAAACAATATAAGCTTCTGACTTCTCCCTCCTTCATTCGTCCTCCTTCTAGCCTCTGCCGGACTTGAAGCTGGTGCCGGTACCGGCTGAACAGTTTATCCCCCACTGGCTGCCAATCTTGCCCACACTGGACCCTCCGTTGATCTTACTATTTTTTCCTTACACCTTGCAGGTGTTTCTTCAATTCTAGGCGCAATTAACTTTATTACAACCATCCTTAATATGAAACCTCCTTCATTTACACAATACCAAACTCCACTTTTTGTATGATCCGTCCTAATTACTGCTGTACTCTTACTCCTGTCTCTCCCAGTTCTTGCTGCTGGCATTACTATATTATTGACAGACCGAAACCTAAATACTTCCTTCTTTGACCCCTCA-GTGGAGGAGACCCCATCCTCTATCAACATTTATTT
	EAP0265             CGCCTCCTGCAC-CCTATACGAGGTCTAGCCTGCCCAGTGACTCTGTTCAACGGCCGCGGTACACTAACCGTGCAAAGGTAGCACAATCACTTGTCTCTTAAATCGAGACCTGTATGAATGGCATCACGAGGATTTAACTGTCTCCCCTCACCAATCAGTGAAACTAATCTCCCTGTGAAAAAGCAGGGTTACTTATACAAGACGAGAAGACCCTATGGAGCTTTAAACT-AATAACATTTGTCCTACTTTCCC------------ATAATCATACAACATTATACTTATACGTTTTCGGTTGGGGTGACCCTGGAGAAAAACCTAACCTCCATGCTG------------TTAAATATAAGAACCGCAATTCTAC-AATCAACATATTGACACAATTGACCCAAACATTTGATCAACGAACCAAGTTACCCTAGGGATAACAGCGCCATCCACTTCAAGAGTACATATCAACAAGTGGGCTTACGACCTCGATGTTGGATCAGGATTTCCCAGTGGTGCAGCCGCTACTAATGGTTTGTTTGTTCAACAATTAAAATCCACGCTATACTTGCTTTTCGGAGCCTGGGCGGGCATAGTTGGCACTGCCCTGAGCCTTCTTATCCGAGCTGAGCTAAGCCAGCCCGGATCCCTCCTTGGTGATGACCAAATTTATAACGTCATCGTCACAGCCCATGCCTTCGTTATAATTTTTTTTATGGTCATACCCATTATAATTGGAGGCTTCGGCAATTGACTTGTCCCCTTAATAATTGGAGCACCTGATATGGCATTCCCCCGATTAAACAATATAAGCTTTTGACTCCTCCCCCCATCATTTGTCCTCCTTTTAGCCTCTGCCGGACTTGAGGCCGGTGCCGGCACCGGCTGAACAGTTTACCCCCCATTGGCTGCTAATCTTGCCCACGCTGGGCCCTCCGTTGATCTCACTATTTTCTCCTTACACCTTGCAGGTATCTCTTCGATCCTGGGCGCAATCAACTTTATTACGACTATCCTTAATATAAAACCCCCTTCATTTACACAATACCAGACTCCGCTTTTTGTATGATCTGTCCTAATTACTGCCGTACTTTTACTCCTGTCTCTCCCAGTTCTTGCCGCGGGCATCACTATATTACTTACAGATCGAAACTTGAACACTTCCTTCTTTGACCCCTCTGGCGGAGGAGACCCCATCCTCTATCAACACTTATTT
	UCR16585            ?????????????????????????????????????????????????????????????????????????????????????????????????????????????CCTGTATGAATGGCATCACGAGGATTTAACTGTCTCCCCTCACCAATCAGTGAAACTAATCTCCCTGTGAAAAAGCAGGGTTACTTATACAAGACGAGAAGACCCTATGGAGCTTTAAACT-AATAACATTTGTACTACTTCCCC------------ATAACCACTCAACATAATACTTATACGTTTTCGGTTGGGGTGACCCTGGAGAAAAACCTAACCTCCATGCTG------------TTAAATATAAGAACCTCAATTCTAC-AATCAACATATTGACACAATTGACCCAAACATTTGATCAACGAACCAAGTTACCCTAGGGATAACAGCGCCATCCGCTTTAAGAGTACATATCAACAAGTGGGCTTACGACCTCGATGTTGGATCAGGATTTCCTAGTGGTGCAGCCGCTACTAAAGGTTTGTTTGTTCAACAATTAAAATCC?????????????????????????????????????????????????????????????????????????????????????????????????????????????????????????????????????????????????????????????????????????????????????????????????????????????????????????????????????????????????????????????????????????????????????????????????????????????????????????????????????????????????????????????????????????????????????????????????????????????????????????????????????????????????????????????????????????????????????????????????????????????????????????????????????????????????????????????????????????????????????????????????????????????????????????????????????????????????????????????????????????????????
	AJC0553_Csp         ???????????????????????????????????????????????????????????????????????????????????????????????????????????????????????????????????????????????????????????????????????????????????????????????????????????????????????????????????????????????????????????????????????????????????????????????????????????????????????????????????????????????????????????????????????????????????????????????????????????????????????????????????????????????????????????????????????????????????????????????????????????????????????????????????????????????????????????????????????????????ACCCTATACTTAATTTTTGGGGCCTGAGCAGGGATAATCGGCACCGCTTTAAGTCTCCTTATTCGAGCTGAATTAGGCCAACCTGGTCCCCTCCTTGGCAGCGACCAAATTTACAATGTCATCGTTACAGCTCACGCTTTCGTAATGATCTTCTTCATGGTAATGCCTGTCATAATCGGAGGATTCGGAAATTGACTCGTCCCACTAATAATCGCAGCACCAGACATGGCATTCCCTCGGATAAATAATATGAGCTTCTGACTCCTTCCCCCTTCGTTTGTCCTTCTCTTAGCCTCGACTGGACTCGAAGCAGGTGCCGGAACAGGTTGAACAGTTTATCCCCCCTTAGCTGCTAATATCGCCCACGCCGGGCCCTCTGTCGACCTCACTATTTTTTCCCTTCACCTTGCAGGTGTATCTTCAATCTTGGGTGCAATCAACTTTATCACAACTATTTTTAATATGAAACTTCCTTCGTTCACCCAATATCAAGTCCCCCTATTTGTATGATCTGTCTTGATTACTGCAGTACTCTTACTCCTTTCCCTCCCCGTTCTTGCCGCCGGCATTACTATGCTACTCACAGACCGAAACCTGAATACCTCATTCTTTGACCCCGCAGGCGGAGGAGACCCCATTCTTTACCAACACCTATTC
	CRARC0228_Cund_Rve  ???????????????????????????????????????????????????????????????????????????????????????????????????????????????????????????????????????????????????????????????????????????????????????????????????????????????????????????????????????????????????????????????????????????????????????????????????????????????????????????????????????????????????????????????????????????????????????????????????????????????????????????????????????????????????????????????????????????????????????????????????????????????????????????????????????????????????????????????????????????????ACGCTATACTTAGTCTTTGGGGCTTGAGCAGGAATGATCGGCACTGCATTGAGTCTTCTCATTCGAGCTGAACTGGGTCAGCCTGGGCCCCTCCTTGGTAGCGACCAGATTTACAACGTCATCGTTACAGCCCATGCTTTCGTAATAATCTTCTTCATGGTAATGCCTGTTATAATCGGGGGGTTCGGAAACTGACTGGTCCCCTTAATAATTGCAGCACCAGACATGGCATTCCCCCGAATGAACAACATAAGCTTCTGACTTCTTCCCCCATCATTTGTCCTCCTCTTAGCTTCCGCTGGACTTGAAGCAGGTGCCGGAACGGGTTGAACAGTCTATCCCCCCCTGGCTGCTAATATCGCCCATGCTGGACCCTCTGTCGACCTCACTATCTTTTCCCTTCACCTCGCGGGTGTCTCATCGATCTTAGGCGCAATTAACTTTATTACAACCATTTTTAATATGAAACTCCCCTCGTTTACCCAATACCAAATCCCTCTTTTTGTTTGATCTGTCCTAATTACCGCAGTACTCTTACTTCTATCCCTTCCTGTTCTTGCTGCTGGTATTACCATATTACTCACAGACCGAAACCTCAACACTTCATTCTTTGACCCTGCGGGTGGAGGAGACCCCATTCTTTACCAACACCTGTTC
	EAP0275_Cstej       ???????????????????????????????????????????????????????????????????????????????????????????????????????????????????????????????????????????????????????????????????????????????????????????????????????????????????????????????????????????????????????????????????????????????????????????????????????????????????????????????????????????????????????????????????????????????????????????????????????????????????????????????????????????????????????????????????????????????????????????????????????????????????????????????????????????????????????????????????????????????ACGCTGTACTTGATTTTTGGGGCATGAGCGGGAATAGTCGGTACTGCTCTAAGTCTCTTAATCCGAGCTGAACTAAGCCAACCCGGTTCCCTCCTCGGCAGCGATCAGATTTACAATGTAATCGTTACAGCACATGCTTTCGTAATGATTTTCTTTATGGTTATGCCTATTATAATCGGGGGCTTTGGAAACTGACTAATCCCCTTAATAATCGCAGCGCCGGACATGGCATTTCCACGAATAAATAATATAAGCTTCTGACTTCTCCCCCCCTCATTTGTACTCCTATTAGCTTCTGCTGGGCTTGAAGCAGGGGCTGGAACGGGTTGAACCGTTTATCCCCCTCTAGCTGCCAACATTGCCCATGCCGGGCCATCTGTCGACCTCACTATTTTCTCCCTCCATCTAGCAGGTGTCTCTTCGATCTTAGGTGCAATTAACTTCATTACAACTATCCTCAACATGAAACTTCCTTCATTTACTCAATACCAGATTCCTTTATTTGTTTGGTCCGTTTTGATCACTGCTATCCTCCTGCTTCTATCCCTCCCTGTCCTTGCTGCCGGTATCACTATACTACTAACAGATCGAAACCTAAATACTTCATTTTTTGACCCTGCAGGCGGGGGGGACCCCATCCTCTACCAACATCTATTC
	EAP0509_Cpod        ???????????????????????????????????????????????????????????????????????????????????????????????????????????????????????????????????????????????????????????????????????????????????????????????????????????????????????????????????????????????????????????????????????????????????????????????????????????????????????????????????????????????????????????????????????????????????????????????????????????????????????????????????????????????????????????????????????????????????????????????????????????????????????????????????????????????????????????????????????????????ACGCTATACTTGCTCTTCGGGGCCTGGGCGGGCATACTCGGCACTGCCCTGAGCCTTCTTATTCGAGCTGAATTGAGCCAACCCGGGCCCCTCCTCGGGGATGACCAGATTTACAACGTCATCGTCACAGCCCATGCTTTCGTTATAATTTTTTTTATGGTTATACCCATTATAATTGGGGGCTTTGGCAATTGACTAGTTCCCCTAATAATCGGAGCACCTGATATAGCATTCCCCCGATTAAACAATATAAGCTTTTGACTTCTCCCCCCATCATTTGTCCTCCTTCTAGCCTCTGCCGGACTTGAGGCCGGTGCCGGCACCGGCTGAACAGTATACCCCCCATTGGCTGCTAATCTCGCCCACGCTGGGCCCTCCGTTGATCTCACTATCTTCTCCTTACACCTTGCAGGTATTTCTTCGATCCTAGGCGCAATCAACTTTATTACAACTATCCTTAATATAAAACCCCCTTCATTTACACAATACCAAACTCCGCTTTTTGTATGATCCGTTCTAATTACTGCCGTACTCTTACTCCTGTCTCTCCCAGTTCTTGCCGCGGGCATCACTATGTTACTAACAGATCGAAACTTGAACACTTCCTTCTTTGATCCCTCTGGTGGAGGAGACCCTATCCTCTATCAACATTTATTT
	EAP0590_Cpod        ???????????????????????????????????????????????????????????????????????????????????????????????????????????????????????????????????????????????????????????????????????????????????????????????????????????????????????????????????????????????????????????????????????????????????????????????????????????????????????????????????????????????????????????????????????????????????????????????????????????????????????????????????????????????????????????????????????????????????????????????????????????????????????????????????????????????????????????????????????????????ACGCTATATTTGCTTTTCGGGGCCTGAGCGGGCATAGTCGGCACTGCCTTAAGCCTTCTTATTCGAGCTGAACTGAGTCAACCTGGATCCCTTCTGGGTGATGACCAAATTTATAATGTCATCGTCACAGCCCATGCTTTCGTTATAATTTTCTTCATGGTTATACCAATTATAATCGGGGGCTTTGGTAATTGACTAATCCCCTTAATAATTGGAGCACCTGATATAGCATTCCCCCGAATAAACAATATAAGCTTCTGACTTCTCCCTCCTTCATTCGTCCTCCTTCTAGCCTCTGCCGGACTTGAAGCTGGTGCCGGTACCGGCTGAACAGTTTATCCCCCACTGGCTGCCAATCTTGCCCACACTGGACCCTCCGTTGATCTTACTATTTTTTCCTTACACCTTGCAGGTGTTTCTTCAATTCTAGGCGCAATTAACTTTATTACAACCATCCTTAATATGAAACCTCCTTCATTTACACAATACCAAACTCCACTTTTTGTATGATCCGTCCTAATTACTGCTGTACTCTTACTCCTGTCTCTCCCAGTTCTTGCTGCTGGCATTACTATATTATTGACAGACCGAAACCTAAATACTTCCTTCTTTGACCCCTCAGGTGGAGGAGACCCCATCCTCTATCAACACTTATTT

;


END;

begin mrbayes;
	set autoclose = yes nowarn = yes;
	charset 16S = 1 -565;
	charset COI1 = 566 -1222 \ 3;
	charset COI2 = 567 -1222 \ 3;
	charset COI3 = 568 -1222 \ 3;
	partition currentPartition = 4 : 16S , COI1 , COI2 , COI3;
	set partition = currentPartition;
	lset applyto = ( 1 ) nst = 6 rates = invgamma;
	lset applyto = ( 2 ) nst = 2 rates = invgamma;
	lset applyto = ( 3 ) nst = 2 rates = propinv;
	lset applyto = ( 4 ) nst = 6 rates = gamma;
	unlink statefreq = ( all ) revmat = ( all ) shape = ( all ) pinvar = ( all );
	prset applyto = ( 1 , 3 , 4 ) ratepr = variable;
	prset applyto = ( 2 ) statefreqpr = fixed ( equal );
	outgroup Cgol_AJC1926;
	mcmcp ngen = 20000000 relburnin = yes burninfrac = 0.25 printfreq = 1000 samplefreq = 1000 nchains = 4 savebrlens = yes;
	mcmc;
	sumt contype = halfcompat;

END;
BEGIN ASSUMPTIONS;
	TYPESET * UNTITLED   =  unord:  1 -  1216;

END;

BEGIN CODONS;
	CODESET * UNTITLED   =  universal:  1 -  1216;


END;

BEGIN MESQUITECHARMODELS;
	ProbModelSet * UNTITLED   =  'Jukes-Cantor':  1 -  1216;
END;

Begin MESQUITE;
		MESQUITESCRIPTVERSION 2;
		TITLE AUTO;
		tell ProjectCoordinator;
		timeSaved 1687752185428;
		getEmployee #mesquite.minimal.ManageTaxa.ManageTaxa;
		tell It;
			setID 0 7217292104610294949;
		endTell;
		getEmployee #mesquite.charMatrices.ManageCharacters.ManageCharacters;
		tell It;
			setID 0 1008492126550242181;
			mqVersion 303;
			checksumv 0 3 774158892 null  getNumChars 1216 numChars 1216 getNumTaxa 97 numTaxa 97   short true   bits 2305843009213693967   states 15   sumSquaresStatesOnly 2393028.0 sumSquares 1932096.0 longCompressibleToShort false usingShortMatrix true   NumFiles 1 NumMatrices 1;
			mqVersion;
		endTell;
		getWindow;
		tell It;
			suppress;
			setResourcesState false false 197;
			setPopoutState 400;
			setExplanationSize 0;
			setAnnotationSize 0;
			setFontIncAnnot 0;
			setFontIncExp 0;
			setSize 1786 922;
			setLocation 8 23;
			setFont SanSerif;
			setFontSize 10;
			getToolPalette;
			tell It;
			endTell;
			desuppress;
		endTell;
		getEmployee  #mesquite.charMatrices.BasicDataWindowCoord.BasicDataWindowCoord;
		tell It;
			showDataWindow #1008492126550242181 #mesquite.charMatrices.BasicDataWindowMaker.BasicDataWindowMaker;
			tell It;
				getWindow;
				tell It;
					setExplanationSize 30;
					setAnnotationSize 20;
					setFontIncAnnot 0;
					setFontIncExp 0;
					setSize 1589 850;
					setLocation 8 23;
					setFont SanSerif;
					setFontSize 10;
					getToolPalette;
					tell It;
						setTool mesquite.charMatrices.BasicDataWindowMaker.BasicDataWindow.ibeam;
					endTell;
					setActive;
					setTool mesquite.charMatrices.BasicDataWindowMaker.BasicDataWindow.ibeam;
					colorCells  #mesquite.charMatrices.ColorByState.ColorByState;
				tell It;
					setStateLimit 9;
					toggleUniformMaximum on;
				endTell;
					colorRowNames  #mesquite.charMatrices.TaxonGroupColor.TaxonGroupColor;
					colorColumnNames  #mesquite.charMatrices.CharGroupColor.CharGroupColor;
					colorText  #mesquite.charMatrices.NoColor.NoColor;
					setBackground White;
					toggleShowNames on;
					toggleShowTaxonNames on;
					toggleTight off;
					toggleThinRows off;
					toggleShowChanges off;
					toggleSeparateLines off;
					toggleShowStates on;
					toggleAutoWCharNames off;
					toggleAutoTaxonNames off;
					toggleShowDefaultCharNames off;
					toggleConstrainCW on;
					toggleBirdsEye off;
					toggleShowPaleGrid off;
					toggleShowPaleCellColors off;
					toggleShowPaleExcluded off;
					togglePaleInapplicable on;
					toggleShowBoldCellText off;
					toggleAllowAutosize off;
					toggleColorsPanel off;
					toggleLinkedScrolling on;
					toggleScrollLinkedTables off;
				endTell;
				showWindow;
				getWindow;
				tell It;
					forceAutosize;
				endTell;
				getEmployee #mesquite.charMatrices.ColorCells.ColorCells;
				tell It;
					setColor Red;
					removeColor off;
				endTell;
				getEmployee #mesquite.categ.StateNamesStrip.StateNamesStrip;
				tell It;
					showStrip off;
				endTell;
				getEmployee #mesquite.charMatrices.AnnotPanel.AnnotPanel;
				tell It;
					togglePanel off;
				endTell;
				getEmployee #mesquite.charMatrices.CharReferenceStrip.CharReferenceStrip;
				tell It;
					showStrip off;
				endTell;
				getEmployee #mesquite.charMatrices.QuickKeySelector.QuickKeySelector;
				tell It;
					autotabOff;
				endTell;
				getEmployee #mesquite.charMatrices.SelSummaryStrip.SelSummaryStrip;
				tell It;
					showStrip off;
				endTell;
				getEmployee #mesquite.align.AlignToDropped.AlignToDropped;
				tell It;
					gapCosts 8 3 2 2;
					subCosts  10 5 10 10 10 5 5 10 10 10 5 10;
				endTell;
				getEmployee #mesquite.molec.ColorByAA.ColorByAA;
				tell It;
					emphasizeDegeneracy off;
				endTell;
				getEmployee #mesquite.molec.SequenceInfoEditor.SequenceInfoEditor;
				tell It;
					panelOpen false;
				endTell;
			endTell;
		endTell;
		endTell;
end;
